# Supplementary material for: Temperate phage-antibiotic synergy across antibiotic classes reveals new mechanism for preventing lysogeny
Source: mBio. 2024 May 17;15(6):e00504-24. doi: 10.1128/mbio.00504-24 (PMC11237771; doi:10.1128/mbio.00504-24)
Supplement: Supplemental tables — Raw data tables. [file mbio.00504-24-s0009.xlsx]

## Sheet: Fig.1.A
	Raw Data Table 1A: Raw data for Fig 1 A
	Trial-1
	18-hours incubation
20	0.352	0.377	0.39	0.383	0.272	0.068	0.055	0.016	0.015	0.015	0.013
10	0.398	0.402	0.398	0.396	0.272	0.053	0.023	0.018	0.018	0.015	0.016
5	0.388	0.392	0.4	0.394	0.304	0.053	0.024	0.023	0.018	0.019	0.028
1	0.352	0.376	0.373	0.379	0.334	0.064	0.041	0.032	0.028	0.034	0.041
0.1	0.358	0.406	0.409	0.386	0.332	0.063	0.053	0.054	0.059	0.057	0.049
0.01	0.387	0.438	0.416	0.426	0.353	0.125	0.077	0.105	0.113	0.068	0.052
0.01	0.417	0.433	0.431	0.405	0.378	0.15	0.109	0.063	0.127	0.069	0.05
0	0.628	0.345	0.42	0.337	0.371	0.259	0.195	0.189	0.141	0.078	0.052
	0	0.12793	0.255859	0.511719	1.02344	2.04688	4.09375	8.1875	16.375	32.75	65.5
	Trial-2
	18-hours incubation
20	0.34	0.351	0.36	0.357	0.261	0.072	0.042	0.023	0.018	0.015	0.012
10	0.377	0.384	0.387	0.371	0.281	0.055	0.028	0.022	0.018	0.016	0.018
5	0.36	0.368	0.374	0.361	0.275	0.051	0.035	0.026	0.018	0.021	0.025
1	0.337	0.36	0.363	0.355	0.31	0.083	0.045	0.038	0.028	0.034	0.04
0.1	0.342	0.39	0.392	0.377	0.319	0.084	0.069	0.064	0.085	0.072	0.046
0.01	0.374	0.416	0.417	0.41	0.367	0.166	0.147	0.158	0.147	0.133	0.051
0.01	0.402	0.409	0.414	0.452	0.396	0.208	0.167	0.181	0.16	0.118	0.057
0	0.497	0.689	0.408	0.683	0.317	0.296	0.187	0.201	0.136	0.124	0.058
	0	0.12793	0.255859	0.511719	1.02344	2.04688	4.09375	8.1875	16.375	32.75	65.5
	Trial-3
	18-hours incubation
20	0.374	0.377	0.386	0.387	0.257	0.061	0.027	0.017	0.016	0.017	0.014
10	0.395	0.415	0.409	0.4	0.251	0.056	0.022	0.016	0.018	0.016	0.015
5	0.392	0.402	0.402	0.388	0.27	0.044	0.023	0.019	0.018	0.019	0.021
1	0.336	0.365	0.372	0.361	0.3	0.049	0.036	0.032	0.025	0.034	0.036
0.1	0.361	0.394	0.392	0.388	0.342	0.077	0.06	0.044	0.045	0.057	0.045
0.01	0.387	0.426	0.401	0.402	0.374	0.138	0.114	0.109	0.121	0.069	0.048
0.01	0.409	0.46	0.443	0.449	0.393	0.185	0.158	0.163	0.145	0.061	0.049
0	0.519	0.695	0.362	0.379	0.352	0.25	0.136	0.168	0.168	0.076	0.048
	0	0.12793	0.255859	0.511719	1.02344	2.04688	4.09375	8.1875	16.375	32.75	65.5

## Sheet: Fig.1.B
	Raw Data Table 1B: Raw data for Fig 1B
	Trial-1
	18-hours incubation
40	0.348	0.343	0.38	0.426	0.357	0.364	0.323	0.234	0.063	0.042	0.011
10	0.395	0.356	0.397	0.352	0.363	0.351	0.272	0.106	0.065	0.025	0.018
5	0.394	0.327	0.367	0.337	0.348	0.36	0.265	0.058	0.045	0.033	0.014
1	0.399	0.327	0.163	0.365	0.383	0.345	0.274	0.062	0.043	0.037	0.022
0.1	0.423	0.354	0.373	0.375	0.382	0.422	0.323	0.199	0.053	0.052	0.04
0.01	0.42	0.441	0.447	0.347	0.41	0.444	0.4	0.193	0.176	0.139	0.11
0.001	0.426	0.422	0.431	0.41	0.13	0.417	0.352	0.224	0.128	0.086	0.064
0.0001	0.417	0.444	0.456	0.42	0.422	0.435	0.389	0.017	0.118	0.041	0.058
	0	2	4	8	16	32	64	128	256	512	1024
	Trial-2
	18-hours incubation
40	0.359	0.4	0.316	0.365	0.317	0.324	0.342	0.1	0.014	0.012	0.012
10	0.381	0.332	0.325	0.325	0.326	0.337	0.354	0.134	0.017	0.014	0.016
5	0.333	0.326	0.316	0.328	0.319	0.318	0.327	0.14	0.024	0.019	0.019
1	0.388	0.328	0.335	0.338	0.325	0.315	0.336	0.175	0.026	0.026	0.022
0.1	0.392	0.338	0.36	0.352	0.336	0.331	0.35	0.215	0.042	0.034	0.032
0.01	0.398	0.4	0.39	0.399	0.391	0.426	0.375	0.268	0.091	0.043	0.049
0.001	0.414	0.418	0.425	0.393	0.414	0.404	0.405	0.303	0.171	0.119	0.066
0.0001	0.641	0.434	0.436	0.443	0.536	0.393	0.418	0.251	0.104	0.071	0.067
	0	2	4	8	16	32	64	128	256	512	1024
	Trial-3
	18-hours incubation
30	0.568	0.592	0.6	0.577	0.616	0.584	0.578	0.454	0.102	0.103	0.104
10	0.63	0.655	0.684	0.661	0.671	0.667	0.656	0.596	0.338	0.107	0.103
5	0.622	0.66	0.658	0.649	0.645	0.636	0.65	0.626	0.49	0.17	0.105
1	0.563	0.641	0.626	0.608	0.635	0.261	0.626	0.629	0.347	0.112	0.113
0.1	0.552	0.602	0.613	0.594	0.607	0.639	0.626	0.576	0.49	0.13	0.123
0.01	0.588	0.596	0.608	0.601	0.596	0.63	0.61	0.539	0.444	0.117	0.131
0.001	0.587	0.612	0.64	0.619	0.622	0.626	0.62	0.474	0.239	0.193	0.152
0.0001	0.736	0.454	0.579	0.578	0.547	0.595	0.451	0.777	0.429	0.179	0.16
	0	2	4	8	16	32	64	128	256	512	1024

## Sheet: Fig.1.C
	Raw Data Table 1C: Raw data for Fig 1C
Trial-1
18-hours incubation													Average
30	0.423	0.446	0.401	0.426	0.315	0.101	0.025	0.007	0.011	0.014	0.02		0.418333	0.444333	0.412	0.427	0.329333	0.133333	0.0483333	0.0126667	0.011	0.0143333	0.0193333
10	0.49	0.517	0.451	0.454	0.387	0.144	0.055	0.013	0.011	0.012	0.021		0.482333	0.503333	0.457	0.456667	0.394	0.144667	0.0573333	0.015	0.012	0.013	0.021
1	0.441	0.409	0.408	0.405	0.328	0.072	0.028	0.023	0.021	0.018	0.034		0.429	0.417667	0.414	0.407	0.329	0.079	0.0313333	0.0236667	0.0203333	0.0183333	0.0326667
0.1	0.448	0.524	0.499	0.392	0.31	0.108	0.035	0.024	0.029	0.029	0.045		0.429333	0.489667	0.468	0.395667	0.314	0.107	0.034	0.0243333	0.0276667	0.0276667	0.047
0.01	0.464	0.434	0.448	0.43	0.328	0.107	0.052	0.043	0.048	0.045	0.067		0.441333	0.431	0.438	0.425667	0.328	0.103	0.0543333	0.0446667	0.044	0.0443333	0.0666667
0.001	0.464	0.469	0.441	0.435	0.349	0.147	0.113	0.096	0.055	0.06	0.057		0.449333	0.464667	0.441667	0.44	0.35	0.15	0.117	0.0933333	0.0503333	0.06	0.0603333
0.0001	0.485	0.489	0.476	0.444	0.349	0.21	0.161	0.107	0.054	0.064	0.059		0.471	0.474	0.465	0.441	0.357	0.206333	0.164333	0.111	0.0526667	0.0696667	0.062
0	0.734	0.476	0.597	0.776	0.349	0.274	0.165	0.095	0.072	0.07	0.089		0.722	0.532333	0.614333	0.735	0.349667	0.252667	0.156667	0.0776667	0.067	0.0686667	0.083
	0	1	2	4	8	16	32	64	128	256	512
Trial-2
18-hours incubation													% growth
30	0.409	0.441	0.434	0.429	0.358	0.198	0.095	0.024	0.011	0.015	0.018		57.9409	61.542	57.0637	59.1413	45.614	18.4672	6.69437	1.75439	1.52355	1.98523	2.67775
10	0.467	0.476	0.469	0.462	0.408	0.146	0.062	0.019	0.014	0.015	0.021		66.8052	69.7138	63.2964	63.2502	54.5706	20.0369	7.9409	2.07756	1.66205	1.80055	2.90859
1	0.405	0.435	0.426	0.411	0.331	0.093	0.038	0.025	0.019	0.019	0.03		59.4183	57.8486	57.3407	56.3712	45.5679	10.9418	4.3398	3.27793	2.81625	2.53924	4.52447
0.1	0.392	0.421	0.406	0.403	0.322	0.105	0.032	0.025	0.025	0.025	0.051		59.4645	67.8209	64.8199	54.8015	43.4903	14.8199	4.70914	3.37027	3.83195	3.83195	6.5097
0.01	0.396	0.425	0.418	0.417	0.328	0.095	0.059	0.048	0.036	0.043	0.066		61.1265	59.6953	60.6648	58.9566	45.4294	14.2659	7.52539	6.18652	6.09418	6.14035	9.23361
0.001	0.42	0.456	0.443	0.45	0.352	0.156	0.125	0.088	0.041	0.06	0.067		62.2345	64.3583	61.1727	60.9418	48.4765	20.7756	16.205	12.9271	6.97138	8.31025	8.35642
0.0001	0.443	0.444	0.443	0.435	0.373	0.199	0.171	0.119	0.05	0.081	0.068		65.2355	65.651	64.4044	61.0803	49.446	28.578	22.7608	15.374	7.29455	9.64912	8.58726
0	0.698	0.645	0.649	0.653	0.351	0.21	0.14	0.043	0.057	0.066	0.071		100	73.7304	85.0877	101.801	48.4303	34.9954	21.699	10.7572	9.27978	9.51062	11.4958
	0	1	2	4	8	16	32	64	128	256	512
Trial-3
18-hours incubation
30	0.423	0.446	0.401	0.426	0.315	0.101	0.025	0.007	0.011	0.014	0.02
10	0.49	0.517	0.451	0.454	0.387	0.144	0.055	0.013	0.011	0.012	0.021
1	0.441	0.409	0.408	0.405	0.328	0.072	0.028	0.023	0.021	0.018	0.034
0.1	0.448	0.524	0.499	0.392	0.31	0.108	0.035	0.024	0.029	0.029	0.045
0.01	0.464	0.434	0.448	0.43	0.328	0.107	0.052	0.043	0.048	0.045	0.067
0.001	0.464	0.469	0.441	0.435	0.349	0.147	0.113	0.096	0.055	0.06	0.057
0.0001	0.485	0.489	0.476	0.444	0.349	0.21	0.161	0.107	0.054	0.064	0.059
0	0.734	0.476	0.597	0.776	0.349	0.274	0.165	0.095	0.072	0.07	0.089
	0	1	2	4	8	16	32	64	128	256	512

## Sheet: Fig.1.D.E, G and SFig.2
	Raw Data Table 1D,E,G: Raw data for Fig 1D, E, G and Fig S2
	Biological replicate-1
	A1	A2	A3	A4	A5	A6	A7	A8	A9	A10	A11	A12	B1	B2	B3	B4	B5	B6	B7	B8	B9	B10	B11	B12	C1	C2	C3	C4	C5	C6	C7	C8	C9	C10	C11	C12	D1	D2	D3	D4	D5	D6	D7	D8	D9	D10	D11	D12	E1
Time	0.047	0.049	0.053	0.042	0.052	0.036	0.046	0.049	0.045	0.054	0.049	0	0.044	0.041	0.045	0.035	0.041	0.035	0.042	0.041	0.047	0.05	0.056	-0.01	0.036	0.037	0.045	0.045	0.04	0.037	0.036	0.043	0.043	0.049	0.04	-0.01	0.036	0.032	0.046	0.041	0.04	0.034	0.036	0.038	0.046	0.035	0.034	-0.01	0.035
00:14:16	0.061	0.068	0.066	0.056	0.059	0.047	0.059	0.058	0.057	0.064	0.058	0	0.053	0.054	0.055	0.044	0.052	0.042	0.051	0.052	0.056	0.059	0.063	-0.01	0.051	0.049	0.055	0.056	0.05	0.052	0.044	0.047	0.049	0.057	0.047	-0.01	0.054	0.044	0.056	0.053	0.054	0.037	0.043	0.043	0.051	0.046	0.043	-0.01	0.052
00:29:16	0.086	0.077	0.082	0.07	0.071	0.062	0.068	0.074	0.072	0.078	0.07	0	0.072	0.064	0.082	0.061	0.071	0.071	0.072	0.074	0.078	0.08	0.084	-0.01	0.076	0.07	0.067	0.071	0.063	0.081	0.069	0.071	0.066	0.077	0.077	-0.01	0.081	0.067	0.076	0.084	0.082	0.07	0.07	0.069	0.073	0.071	0.065	-0.01	0.091
00:44:16	0.091	0.09	0.105	0.082	0.098	0.072	0.087	0.095	0.101	0.086	0.081	0	0.11	0.107	0.117	0.094	0.093	0.092	0.106	0.107	0.108	0.107	0.109	-0.01	0.115	0.107	0.099	0.107	0.107	0.093	0.094	0.1	0.099	0.106	0.083	-0.01	0.124	0.104	0.116	0.095	0.101	0.097	0.074	0.105	0.094	0.097	0.076	-0.01	0.105
00:59:16	0.064	0.075	0.08	0.071	0.08	0.063	0.073	0.068	0.076	0.081	0.091	0	0.113	0.13	0.121	0.124	0.135	0.117	0.121	0.114	0.117	0.12	0.116	-0.01	0.119	0.133	0.127	0.133	0.131	0.128	0.122	0.122	0.135	0.129	0.108	-0.01	0.145	0.126	0.145	0.136	0.134	0.113	0.12	0.14	0.135	0.116	0.101	-0.01	0.122
01:14:16	0.048	0.054	0.061	0.048	0.054	0.048	0.051	0.049	0.059	0.066	0.097	0	0.093	0.097	0.109	0.099	0.112	0.1	0.11	0.112	0.112	0.126	0.127	-0.01	0.11	0.124	0.128	0.123	0.123	0.127	0.119	0.119	0.123	0.14	0.112	-0.01	0.154	0.133	0.151	0.138	0.14	0.127	0.14	0.131	0.142	0.126	0.112	-0.01	0.142
01:29:16	0.032	0.04	0.049	0.061	0.035	0.033	0.031	0.04	0.04	0.069	0.091	0	0.081	0.087	0.1	0.081	0.094	0.093	0.094	0.104	0.105	0.11	0.148	-0.01	0.103	0.114	0.125	0.114	0.11	0.114	0.103	0.112	0.118	0.131	0.119	-0.01	0.174	0.142	0.157	0.143	0.155	0.133	0.148	0.138	0.151	0.133	0.119	-0.01	0.165
01:44:16	0.033	0.038	0.046	0.071	0.033	0.024	0.028	0.034	0.035	0.067	0.084	0	0.067	0.078	0.091	0.076	0.086	0.086	0.087	0.084	0.099	0.103	0.143	-0.01	0.094	0.099	0.11	0.108	0.105	0.101	0.101	0.103	0.114	0.137	0.127	-0.01	0.177	0.151	0.153	0.161	0.147	0.143	0.146	0.152	0.166	0.142	0.128	-0.01	0.195
01:59:16	0.032	0.037	0.046	0.101	0.033	0.029	0.031	0.034	0.036	0.064	0.075	0	0.064	0.074	0.085	0.069	0.081	0.075	0.075	0.07	0.081	0.093	0.155	-0.01	0.075	0.086	0.093	0.092	0.085	0.088	0.075	0.087	0.109	0.114	0.127	-0.01	0.172	0.151	0.165	0.158	0.159	0.154	0.147	0.147	0.166	0.158	0.145	-0.01	0.221
02:14:16	0.035	0.039	0.048	0.123	0.034	0.031	0.033	0.034	0.036	0.063	0.068	0	0.065	0.079	0.083	0.073	0.085	0.077	0.073	0.065	0.075	0.074	0.132	-0.01	0.064	0.075	0.08	0.074	0.07	0.073	0.064	0.075	0.092	0.101	0.122	-0.01	0.134	0.138	0.132	0.137	0.132	0.129	0.123	0.106	0.13	0.161	0.149	-0.01	0.201
02:29:16	0.038	0.041	0.052	0.139	0.036	0.033	0.035	0.035	0.04	0.063	0.064	0	0.066	0.069	0.08	0.068	0.084	0.071	0.07	0.058	0.07	0.057	0.126	-0.01	0.056	0.073	0.073	0.07	0.07	0.069	0.059	0.061	0.082	0.085	0.115	-0.01	0.117	0.119	0.114	0.119	0.109	0.106	0.105	0.086	0.121	0.15	0.141	-0.01	0.194
02:44:16	0.043	0.042	0.057	0.144	0.038	0.035	0.038	0.037	0.043	0.062	0.058	0	0.067	0.07	0.082	0.067	0.083	0.066	0.071	0.058	0.069	0.054	0.124	-0.01	0.058	0.07	0.076	0.069	0.065	0.069	0.056	0.057	0.075	0.075	0.113	-0.01	0.091	0.1	0.091	0.093	0.094	0.1	0.095	0.074	0.088	0.145	0.138	-0.01	0.18
02:59:16	0.047	0.043	0.062	0.149	0.04	0.036	0.036	0.037	0.044	0.062	0.053	0	0.062	0.071	0.083	0.067	0.081	0.068	0.071	0.058	0.067	0.051	0.119	-0.01	0.055	0.069	0.072	0.068	0.065	0.07	0.056	0.053	0.071	0.067	0.107	-0.01	0.08	0.083	0.078	0.081	0.091	0.094	0.088	0.065	0.085	0.136	0.137	-0.01	0.168
03:14:16	0.05	0.046	0.07	0.152	0.041	0.04	0.037	0.039	0.046	0.062	0.049	0	0.064	0.073	0.083	0.066	0.081	0.063	0.07	0.056	0.064	0.049	0.115	-0.01	0.057	0.07	0.073	0.069	0.067	0.069	0.057	0.054	0.067	0.063	0.105	-0.01	0.08	0.08	0.074	0.08	0.09	0.089	0.08	0.058	0.075	0.126	0.134	-0.01	0.158
03:29:16	0.055	0.051	0.076	0.158	0.043	0.041	0.037	0.041	0.046	0.061	0.045	0	0.064	0.074	0.089	0.069	0.084	0.064	0.069	0.057	0.062	0.048	0.109	-0.01	0.058	0.072	0.072	0.069	0.065	0.07	0.056	0.053	0.064	0.059	0.101	-0.01	0.08	0.078	0.071	0.081	0.093	0.089	0.076	0.054	0.069	0.115	0.133	-0.01	0.153
03:44:16	0.066	0.059	0.085	0.162	0.046	0.045	0.039	0.04	0.047	0.059	0.043	0	0.064	0.083	0.094	0.071	0.091	0.066	0.07	0.054	0.061	0.045	0.103	-0.01	0.06	0.07	0.073	0.072	0.067	0.07	0.055	0.052	0.062	0.055	0.097	-0.01	0.078	0.078	0.071	0.083	0.093	0.088	0.074	0.052	0.067	0.11	0.131	-0.01	0.155
03:59:16	0.073	0.065	0.091	0.171	0.05	0.048	0.04	0.042	0.048	0.057	0.039	0	0.063	0.082	0.1	0.077	0.095	0.066	0.07	0.055	0.059	0.045	0.097	-0.01	0.061	0.069	0.077	0.07	0.067	0.073	0.053	0.05	0.061	0.05	0.092	-0.01	0.076	0.08	0.071	0.083	0.095	0.089	0.074	0.052	0.065	0.105	0.128	-0.01	0.156
04:14:16	0.076	0.072	0.101	0.181	0.055	0.053	0.044	0.042	0.049	0.056	0.036	0	0.066	0.083	0.105	0.081	0.102	0.074	0.07	0.054	0.058	0.044	0.09	-0.01	0.063	0.069	0.084	0.072	0.068	0.075	0.053	0.05	0.059	0.046	0.086	-0.01	0.079	0.08	0.071	0.085	0.096	0.091	0.073	0.05	0.062	0.1	0.125	-0.01	0.152
04:29:16	0.079	0.076	0.11	0.193	0.063	0.062	0.045	0.042	0.049	0.055	0.033	0	0.07	0.086	0.116	0.084	0.105	0.079	0.072	0.054	0.056	0.043	0.084	-0.01	0.066	0.071	0.087	0.082	0.072	0.078	0.054	0.05	0.058	0.043	0.08	-0.01	0.082	0.082	0.071	0.087	0.098	0.091	0.073	0.05	0.059	0.094	0.12	-0.01	0.153
04:44:16	0.085	0.084	0.12	0.198	0.069	0.067	0.05	0.043	0.05	0.054	0.03	0	0.073	0.095	0.121	0.095	0.105	0.082	0.072	0.054	0.056	0.042	0.079	-0.01	0.071	0.081	0.092	0.082	0.076	0.083	0.054	0.049	0.058	0.041	0.074	-0.01	0.087	0.085	0.072	0.09	0.1	0.092	0.072	0.049	0.057	0.085	0.116	-0.01	0.156
04:59:16	0.095	0.091	0.131	0.208	0.081	0.073	0.055	0.044	0.051	0.053	0.027	0	0.081	0.097	0.123	0.096	0.108	0.091	0.073	0.054	0.055	0.041	0.072	-0.01	0.079	0.081	0.11	0.085	0.082	0.088	0.055	0.048	0.057	0.039	0.068	-0.01	0.091	0.086	0.072	0.092	0.104	0.095	0.071	0.048	0.056	0.077	0.112	-0.01	0.157
05:14:16	0.095	0.094	0.141	0.219	0.085	0.083	0.06	0.044	0.051	0.052	0.025	0	0.08	0.1	0.129	0.102	0.115	0.093	0.074	0.053	0.054	0.041	0.066	-0.01	0.086	0.094	0.102	0.094	0.083	0.097	0.055	0.047	0.056	0.038	0.063	-0.01	0.092	0.107	0.072	0.098	0.108	0.097	0.072	0.046	0.053	0.07	0.107	-0.01	0.159
05:29:16	0.112	0.103	0.145	0.226	0.1	0.095	0.064	0.045	0.053	0.051	0.023	0	0.082	0.117	0.131	0.109	0.12	0.1	0.074	0.053	0.053	0.039	0.061	-0.01	0.091	0.101	0.107	0.1	0.091	0.099	0.057	0.046	0.053	0.036	0.057	-0.01	0.095	0.109	0.072	0.107	0.112	0.101	0.071	0.045	0.05	0.063	0.102	-0.01	0.159
05:44:16	0.136	0.115	0.149	0.23	0.112	0.094	0.069	0.046	0.053	0.051	0.021	0	0.094	0.138	0.142	0.118	0.13	0.102	0.074	0.052	0.053	0.038	0.055	-0.01	0.098	0.103	0.107	0.113	0.108	0.108	0.058	0.044	0.051	0.036	0.052	-0.01	0.107	0.106	0.072	0.112	0.123	0.106	0.071	0.043	0.048	0.057	0.098	-0.01	0.167
05:59:16	0.134	0.124	0.162	0.231	0.121	0.111	0.076	0.047	0.054	0.051	0.019	0	0.097	0.14	0.147	0.132	0.131	0.11	0.077	0.052	0.052	0.037	0.05	-0.01	0.106	0.102	0.119	0.12	0.12	0.118	0.059	0.043	0.049	0.035	0.047	-0.01	0.116	0.115	0.073	0.115	0.136	0.109	0.071	0.041	0.046	0.053	0.093	-0.01	0.168
06:14:16	0.127	0.13	0.162	0.24	0.12	0.115	0.078	0.048	0.054	0.051	0.018	0	0.109	0.144	0.148	0.138	0.144	0.11	0.079	0.051	0.052	0.037	0.045	-0.01	0.111	0.109	0.12	0.12	0.114	0.131	0.06	0.042	0.048	0.035	0.042	-0.01	0.12	0.116	0.073	0.119	0.148	0.115	0.071	0.039	0.044	0.05	0.088	-0.01	0.172
06:29:16	0.142	0.14	0.18	0.236	0.128	0.126	0.086	0.049	0.054	0.051	0.018	0	0.113	0.157	0.154	0.139	0.144	0.115	0.084	0.051	0.052	0.036	0.041	-0.01	0.115	0.115	0.13	0.127	0.12	0.128	0.061	0.041	0.047	0.034	0.038	-0.01	0.118	0.114	0.073	0.129	0.149	0.127	0.073	0.038	0.042	0.048	0.084	-0.01	0.173
06:44:16	0.137	0.143	0.175	0.237	0.131	0.128	0.092	0.05	0.055	0.051	0.017	0	0.124	0.146	0.153	0.15	0.164	0.12	0.112	0.051	0.051	0.035	0.037	-0.01	0.122	0.116	0.132	0.132	0.123	0.145	0.066	0.04	0.045	0.034	0.033	-0.01	0.126	0.12	0.073	0.126	0.161	0.136	0.073	0.035	0.041	0.046	0.079	-0.01	0.177
06:59:16	0.143	0.144	0.181	0.24	0.129	0.126	0.099	0.051	0.055	0.051	0.016	0	0.125	0.162	0.16	0.153	0.156	0.126	0.111	0.05	0.051	0.035	0.033	-0.01	0.125	0.12	0.141	0.137	0.131	0.16	0.069	0.039	0.045	0.034	0.03	-0.01	0.123	0.12	0.075	0.135	0.165	0.139	0.079	0.033	0.04	0.045	0.073	-0.01	0.177
07:14:16	0.155	0.149	0.185	0.246	0.136	0.134	0.103	0.052	0.055	0.051	0.016	0	0.125	0.151	0.16	0.163	0.176	0.128	0.111	0.05	0.05	0.034	0.029	-0.01	0.127	0.127	0.143	0.138	0.14	0.155	0.072	0.038	0.044	0.033	0.026	-0.01	0.133	0.126	0.076	0.14	0.163	0.148	0.08	0.031	0.038	0.044	0.069	-0.01	0.183
07:29:16	0.162	0.151	0.196	0.248	0.142	0.142	0.114	0.054	0.055	0.052	0.015	0	0.137	0.171	0.162	0.179	0.185	0.133	0.131	0.05	0.05	0.034	0.027	-0.01	0.137	0.13	0.149	0.157	0.141	0.175	0.084	0.037	0.044	0.033	0.024	-0.01	0.139	0.124	0.077	0.145	0.173	0.144	0.089	0.029	0.038	0.043	0.064	-0.01	0.19
07:44:16	0.163	0.152	0.205	0.248	0.141	0.142	0.112	0.056	0.055	0.052	0.015	0	0.144	0.165	0.168	0.166	0.177	0.138	0.125	0.05	0.05	0.034	0.025	-0.01	0.135	0.133	0.149	0.155	0.143	0.18	0.084	0.036	0.043	0.033	0.021	-0.01	0.134	0.132	0.08	0.152	0.172	0.152	0.1	0.028	0.038	0.043	0.06	-0.01	0.187
07:59:16	0.165	0.163	0.205	0.257	0.146	0.148	0.119	0.058	0.056	0.052	0.015	0	0.149	0.162	0.168	0.185	0.201	0.136	0.141	0.05	0.05	0.033	0.023	-0.01	0.146	0.135	0.156	0.174	0.18	0.184	0.088	0.035	0.043	0.033	0.019	-0.01	0.149	0.136	0.083	0.178	0.177	0.167	0.113	0.027	0.037	0.042	0.055	-0.01	0.197
08:14:16	0.158	0.154	0.222	0.255	0.155	0.152	0.128	0.061	0.056	0.053	0.014	0	0.153	0.169	0.168	0.193	0.203	0.139	0.152	0.05	0.049	0.033	0.022	-0.01	0.154	0.143	0.159	0.172	0.161	0.185	0.116	0.035	0.043	0.033	0.018	-0.01	0.152	0.139	0.083	0.173	0.178	0.169	0.116	0.026	0.037	0.041	0.051	-0.01	0.197
08:29:16	0.168	0.159	0.218	0.264	0.161	0.164	0.137	0.063	0.056	0.053	0.014	0	0.154	0.166	0.176	0.187	0.203	0.143	0.151	0.05	0.049	0.033	0.021	-0.01	0.159	0.143	0.164	0.161	0.175	0.173	0.108	0.035	0.043	0.033	0.017	-0.01	0.159	0.139	0.085	0.178	0.183	0.179	0.113	0.026	0.036	0.04	0.047	-0.01	0.208
08:44:16	0.179	0.167	0.221	0.271	0.158	0.165	0.141	0.064	0.057	0.053	0.014	0	0.168	0.172	0.177	0.192	0.209	0.147	0.145	0.05	0.049	0.033	0.021	-0.01	0.157	0.15	0.164	0.166	0.178	0.185	0.118	0.034	0.043	0.033	0.016	-0.01	0.158	0.147	0.087	0.171	0.185	0.182	0.119	0.025	0.036	0.04	0.044	-0.01	0.206
08:59:16	0.19	0.18	0.235	0.271	0.163	0.164	0.147	0.064	0.057	0.054	0.013	0	0.158	0.179	0.18	0.182	0.195	0.142	0.145	0.051	0.049	0.033	0.021	-0.01	0.153	0.154	0.167	0.166	0.169	0.203	0.121	0.034	0.043	0.033	0.016	-0.01	0.15	0.145	0.095	0.179	0.199	0.176	0.119	0.025	0.036	0.04	0.041	-0.01	0.208
09:14:16	0.19	0.176	0.234	0.273	0.176	0.189	0.156	0.068	0.057	0.054	0.013	0	0.174	0.177	0.185	0.195	0.214	0.156	0.158	0.051	0.049	0.033	0.021	-0.01	0.173	0.151	0.171	0.191	0.182	0.203	0.126	0.034	0.043	0.033	0.015	-0.01	0.17	0.151	0.093	0.177	0.195	0.19	0.125	0.025	0.036	0.039	0.038	-0.01	0.22
09:29:16	0.212	0.178	0.241	0.277	0.177	0.182	0.157	0.069	0.058	0.055	0.013	0	0.175	0.181	0.189	0.19	0.207	0.155	0.161	0.051	0.049	0.033	0.02	-0.01	0.168	0.154	0.174	0.188	0.181	0.213	0.133	0.034	0.043	0.033	0.015	-0.01	0.166	0.156	0.097	0.184	0.194	0.189	0.122	0.025	0.036	0.039	0.035	-0.01	0.218
09:44:16	0.201	0.188	0.25	0.283	0.187	0.191	0.166	0.071	0.058	0.055	0.013	0	0.178	0.179	0.191	0.2	0.217	0.159	0.157	0.052	0.049	0.033	0.02	-0.01	0.175	0.161	0.184	0.183	0.189	0.226	0.137	0.034	0.043	0.033	0.015	-0.01	0.175	0.156	0.096	0.192	0.199	0.197	0.136	0.026	0.036	0.039	0.033	-0.01	0.23
09:59:16	0.199	0.192	0.262	0.284	0.195	0.198	0.17	0.074	0.059	0.055	0.013	0	0.178	0.184	0.192	0.199	0.224	0.163	0.167	0.052	0.049	0.033	0.02	-0.01	0.179	0.162	0.184	0.182	0.197	0.2	0.145	0.034	0.043	0.033	0.014	-0.01	0.186	0.159	0.095	0.197	0.203	0.207	0.144	0.026	0.036	0.039	0.031	-0.01	0.243
10:14:16	0.207	0.193	0.267	0.293	0.196	0.203	0.173	0.077	0.059	0.055	0.012	0	0.189	0.194	0.204	0.197	0.22	0.164	0.154	0.053	0.049	0.033	0.02	-0.01	0.178	0.165	0.185	0.18	0.191	0.211	0.143	0.034	0.043	0.033	0.014	-0.01	0.178	0.165	0.097	0.192	0.209	0.21	0.141	0.026	0.037	0.039	0.029	-0.01	0.243
10:29:16	0.215	0.208	0.269	0.298	0.21	0.214	0.184	0.081	0.059	0.055	0.012	0	0.179	0.189	0.207	0.212	0.233	0.168	0.161	0.054	0.049	0.033	0.02	-0.01	0.193	0.166	0.193	0.183	0.196	0.209	0.141	0.035	0.043	0.033	0.013	-0.01	0.193	0.163	0.098	0.202	0.213	0.216	0.143	0.027	0.037	0.039	0.028	-0.01	0.252
10:44:16	0.232	0.203	0.275	0.299	0.202	0.213	0.183	0.081	0.06	0.055	0.012	0	0.203	0.207	0.214	0.205	0.222	0.154	0.165	0.055	0.049	0.033	0.02	-0.01	0.19	0.171	0.193	0.186	0.194	0.226	0.149	0.035	0.043	0.033	0.013	-0.01	0.184	0.176	0.106	0.202	0.219	0.213	0.156	0.027	0.037	0.039	0.027	-0.01	0.247
10:59:16	0.223	0.213	0.281	0.31	0.217	0.215	0.191	0.084	0.06	0.055	0.012	0	0.203	0.198	0.222	0.215	0.238	0.172	0.171	0.056	0.05	0.033	0.02	-0.01	0.202	0.177	0.202	0.197	0.201	0.245	0.159	0.036	0.043	0.034	0.013	-0.01	0.199	0.175	0.103	0.208	0.221	0.224	0.151	0.028	0.037	0.039	0.026	-0.01	0.259
11:14:16	0.225	0.222	0.289	0.322	0.228	0.23	0.2	0.09	0.06	0.055	0.012	0	0.195	0.194	0.219	0.216	0.238	0.178	0.173	0.056	0.05	0.033	0.019	-0.01	0.209	0.185	0.205	0.198	0.202	0.225	0.16	0.036	0.043	0.034	0.013	-0.01	0.21	0.178	0.103	0.21	0.222	0.231	0.151	0.028	0.037	0.039	0.026	-0.01	0.265
11:29:16	0.23	0.227	0.297	0.322	0.234	0.235	0.203	0.093	0.061	0.055	0.012	0	0.202	0.2	0.222	0.217	0.244	0.184	0.166	0.057	0.05	0.033	0.019	-0.01	0.212	0.184	0.21	0.197	0.212	0.227	0.154	0.036	0.043	0.034	0.013	-0.01	0.216	0.179	0.11	0.214	0.23	0.234	0.151	0.029	0.038	0.039	0.025	-0.01	0.273
11:44:16	0.239	0.239	0.299	0.321	0.248	0.241	0.211	0.096	0.061	0.055	0.012	0	0.21	0.21	0.227	0.222	0.253	0.19	0.165	0.056	0.05	0.033	0.019	-0.01	0.216	0.192	0.218	0.204	0.217	0.234	0.167	0.037	0.043	0.034	0.013	-0.01	0.22	0.181	0.11	0.22	0.231	0.236	0.159	0.03	0.038	0.039	0.025	-0.01	0.271
11:59:16	0.252	0.248	0.3	0.332	0.241	0.246	0.213	0.096	0.061	0.054	0.012	0	0.229	0.222	0.243	0.227	0.242	0.189	0.19	0.057	0.05	0.032	0.019	-0.01	0.221	0.19	0.22	0.211	0.213	0.25	0.17	0.037	0.043	0.035	0.013	-0.01	0.225	0.195	0.117	0.224	0.233	0.231	0.159	0.03	0.038	0.039	0.024	-0.01	0.277
12:14:16	0.245	0.25	0.306	0.334	0.249	0.257	0.221	0.097	0.062	0.054	0.012	0	0.23	0.228	0.25	0.22	0.252	0.199	0.192	0.058	0.051	0.032	0.019	-0.01	0.231	0.196	0.228	0.206	0.217	0.244	0.174	0.038	0.043	0.035	0.013	-0.01	0.234	0.195	0.117	0.228	0.246	0.238	0.163	0.031	0.038	0.039	0.024	-0.01	0.287
12:29:16	0.258	0.256	0.313	0.341	0.249	0.263	0.229	0.104	0.062	0.054	0.011	0	0.236	0.238	0.255	0.227	0.247	0.206	0.178	0.059	0.051	0.032	0.019	-0.01	0.236	0.203	0.236	0.208	0.222	0.247	0.176	0.038	0.043	0.035	0.013	-0.01	0.241	0.201	0.124	0.223	0.253	0.248	0.161	0.031	0.039	0.039	0.024	-0.01	0.292
12:44:16	0.261	0.263	0.322	0.356	0.266	0.27	0.239	0.108	0.062	0.054	0.011	0	0.246	0.228	0.258	0.222	0.246	0.208	0.201	0.061	0.051	0.032	0.019	-0.01	0.248	0.208	0.245	0.219	0.222	0.252	0.194	0.039	0.043	0.035	0.013	-0.01	0.251	0.2	0.122	0.239	0.255	0.249	0.183	0.032	0.039	0.039	0.023	-0.01	0.303
12:59:16	0.265	0.266	0.322	0.35	0.26	0.273	0.238	0.107	0.062	0.053	0.011	0	0.255	0.246	0.273	0.253	0.252	0.21	0.193	0.061	0.051	0.031	0.018	-0.01	0.245	0.211	0.251	0.229	0.232	0.262	0.183	0.04	0.043	0.035	0.013	-0.01	0.258	0.209	0.126	0.248	0.264	0.253	0.182	0.032	0.039	0.039	0.023	-0.01	0.303
13:14:16	0.278	0.269	0.326	0.356	0.273	0.281	0.249	0.118	0.062	0.053	0.011	0	0.262	0.255	0.276	0.238	0.258	0.22	0.19	0.061	0.051	0.031	0.018	-0.01	0.27	0.217	0.253	0.229	0.231	0.268	0.195	0.04	0.043	0.036	0.013	-0.01	0.26	0.213	0.127	0.25	0.271	0.259	0.184	0.033	0.039	0.039	0.023	-0.01	0.321
13:29:16	0.279	0.268	0.335	0.359	0.278	0.281	0.25	0.12	0.062	0.052	0.011	0	0.273	0.258	0.285	0.25	0.261	0.22	0.199	0.062	0.052	0.031	0.018	-0.01	0.27	0.22	0.263	0.23	0.242	0.28	0.191	0.04	0.043	0.036	0.013	-0.01	0.273	0.222	0.132	0.257	0.274	0.256	0.191	0.033	0.039	0.039	0.022	-0.01	0.319
13:44:16	0.281	0.284	0.338	0.358	0.284	0.295	0.255	0.125	0.062	0.051	0.011	0	0.283	0.272	0.287	0.254	0.267	0.234	0.212	0.063	0.052	0.03	0.018	-0.01	0.283	0.229	0.276	0.246	0.247	0.28	0.201	0.041	0.043	0.036	0.013	-0.01	0.282	0.226	0.131	0.266	0.281	0.264	0.191	0.034	0.04	0.039	0.022	-0.01	0.323
13:59:16	0.294	0.281	0.345	0.373	0.284	0.292	0.264	0.135	0.062	0.051	0.011	0	0.289	0.272	0.295	0.266	0.275	0.239	0.203	0.065	0.052	0.03	0.018	-0.01	0.285	0.233	0.284	0.25	0.25	0.292	0.205	0.042	0.043	0.036	0.013	-0.01	0.284	0.233	0.133	0.273	0.285	0.275	0.188	0.035	0.04	0.039	0.022	-0.01	0.333
14:14:16	0.296	0.281	0.343	0.374	0.293	0.297	0.265	0.143	0.062	0.05	0.011	0	0.295	0.28	0.302	0.272	0.28	0.249	0.195	0.066	0.052	0.029	0.018	-0.01	0.296	0.234	0.287	0.253	0.258	0.295	0.204	0.042	0.043	0.036	0.013	-0.01	0.304	0.246	0.136	0.285	0.294	0.273	0.195	0.036	0.04	0.039	0.022	-0.01	0.345
14:29:16	0.299	0.296	0.348	0.369	0.299	0.31	0.272	0.146	0.062	0.049	0.011	0	0.309	0.285	0.305	0.271	0.289	0.261	0.209	0.067	0.053	0.029	0.018	-0.01	0.307	0.248	0.294	0.269	0.261	0.292	0.205	0.042	0.043	0.036	0.013	-0.01	0.3	0.244	0.135	0.289	0.304	0.274	0.201	0.036	0.04	0.039	0.022	-0.01	0.343
14:44:16	0.307	0.294	0.353	0.375	0.303	0.308	0.274	0.154	0.063	0.049	0.011	0	0.311	0.3	0.316	0.282	0.29	0.266	0.203	0.069	0.053	0.029	0.018	-0.01	0.31	0.252	0.305	0.27	0.277	0.307	0.212	0.043	0.044	0.036	0.013	-0.01	0.318	0.258	0.139	0.298	0.308	0.279	0.203	0.038	0.04	0.039	0.022	-0.01	0.37
14:59:16	0.308	0.302	0.354	0.38	0.311	0.31	0.279	0.166	0.063	0.049	0.011	0	0.317	0.306	0.322	0.287	0.299	0.271	0.209	0.07	0.054	0.029	0.018	-0.01	0.315	0.261	0.313	0.273	0.284	0.312	0.214	0.044	0.044	0.036	0.013	-0.01	0.323	0.261	0.143	0.304	0.308	0.282	0.209	0.039	0.041	0.039	0.022	-0.01	0.372
15:14:16	0.307	0.306	0.355	0.389	0.312	0.318	0.282	0.168	0.062	0.048	0.011	0	0.328	0.305	0.327	0.291	0.305	0.278	0.222	0.073	0.054	0.028	0.018	-0.01	0.331	0.269	0.315	0.277	0.287	0.314	0.213	0.044	0.044	0.035	0.013	-0.01	0.331	0.27	0.147	0.313	0.316	0.302	0.211	0.039	0.041	0.039	0.022	-0.01	0.372
15:29:16	0.313	0.312	0.359	0.388	0.319	0.319	0.29	0.169	0.063	0.047	0.011	0	0.333	0.315	0.331	0.296	0.311	0.287	0.217	0.076	0.054	0.028	0.018	-0.01	0.333	0.276	0.317	0.285	0.292	0.317	0.23	0.045	0.044	0.035	0.013	-0.01	0.34	0.274	0.151	0.319	0.322	0.301	0.215	0.041	0.041	0.039	0.022	-0.01	0.384
15:44:16	0.322	0.32	0.369	0.402	0.319	0.33	0.284	0.182	0.062	0.047	0.011	0	0.341	0.315	0.338	0.299	0.315	0.3	0.225	0.078	0.055	0.027	0.018	-0.01	0.341	0.283	0.328	0.299	0.293	0.321	0.235	0.046	0.044	0.035	0.013	-0.01	0.345	0.273	0.148	0.322	0.334	0.307	0.224	0.042	0.041	0.039	0.022	-0.01	0.383
15:59:16	0.325	0.317	0.367	0.404	0.323	0.333	0.287	0.192	0.062	0.046	0.011	0	0.349	0.318	0.338	0.304	0.319	0.306	0.229	0.081	0.055	0.027	0.018	-0.01	0.348	0.285	0.335	0.3	0.299	0.326	0.237	0.047	0.044	0.035	0.013	-0.01	0.351	0.28	0.151	0.324	0.343	0.306	0.227	0.043	0.041	0.038	0.022	-0.01	0.386
16:14:16	0.323	0.322	0.364	0.398	0.327	0.346	0.304	0.211	0.062	0.046	0.011	0	0.363	0.322	0.35	0.312	0.338	0.31	0.241	0.08	0.056	0.027	0.018	-0.01	0.365	0.294	0.337	0.309	0.318	0.334	0.238	0.048	0.045	0.034	0.013	-0.01	0.37	0.288	0.151	0.331	0.336	0.317	0.241	0.045	0.042	0.038	0.022	-0.01	0.395
16:29:16	0.331	0.326	0.37	0.417	0.334	0.335	0.294	0.203	0.062	0.045	0.011	0	0.364	0.333	0.353	0.316	0.335	0.321	0.245	0.084	0.057	0.026	0.018	-0.01	0.362	0.299	0.34	0.315	0.315	0.333	0.244	0.049	0.044	0.034	0.013	-0.01	0.365	0.294	0.155	0.335	0.35	0.324	0.243	0.047	0.042	0.038	0.022	-0.01	0.394
16:44:16	0.338	0.332	0.373	0.419	0.338	0.34	0.295	0.204	0.062	0.044	0.011	0	0.37	0.338	0.361	0.322	0.341	0.324	0.244	0.086	0.057	0.026	0.018	-0.01	0.362	0.302	0.349	0.317	0.318	0.34	0.245	0.05	0.045	0.034	0.013	-0.01	0.368	0.296	0.155	0.34	0.353	0.324	0.244	0.049	0.042	0.038	0.022	-0.01	0.396
16:59:16	0.343	0.333	0.371	0.411	0.338	0.349	0.303	0.213	0.063	0.044	0.011	0	0.374	0.332	0.363	0.323	0.34	0.331	0.25	0.09	0.059	0.026	0.018	-0.01	0.37	0.303	0.354	0.324	0.32	0.34	0.252	0.051	0.045	0.034	0.013	-0.01	0.379	0.301	0.157	0.345	0.359	0.323	0.252	0.05	0.042	0.038	0.022	-0.01	0.405
17:14:16	0.342	0.337	0.376	0.421	0.348	0.351	0.31	0.219	0.062	0.043	0.011	0	0.378	0.346	0.369	0.334	0.352	0.331	0.255	0.092	0.06	0.026	0.018	-0.01	0.38	0.31	0.353	0.324	0.329	0.346	0.255	0.052	0.045	0.034	0.013	-0.01	0.383	0.311	0.159	0.35	0.365	0.333	0.257	0.053	0.042	0.038	0.022	-0.01	0.408
17:29:16	0.334	0.345	0.382	0.415	0.342	0.349	0.316	0.24	0.062	0.043	0.011	0	0.385	0.348	0.375	0.33	0.348	0.345	0.268	0.097	0.061	0.025	0.018	-0.01	0.376	0.317	0.361	0.335	0.334	0.346	0.264	0.054	0.045	0.033	0.014	-0.01	0.389	0.312	0.161	0.361	0.366	0.334	0.273	0.054	0.042	0.037	0.022	-0.01	0.406
17:44:16	0.347	0.349	0.379	0.425	0.349	0.356	0.313	0.222	0.063	0.042	0.011	0	0.393	0.344	0.379	0.332	0.354	0.343	0.269	0.103	0.063	0.025	0.018	-0.01	0.382	0.327	0.362	0.337	0.335	0.356	0.264	0.057	0.045	0.033	0.014	-0.01	0.389	0.318	0.161	0.365	0.371	0.338	0.271	0.057	0.043	0.037	0.022	-0.01	0.407
17:59:16	0.348	0.343	0.38	0.426	0.357	0.364	0.323	0.234	0.063	0.042	0.011	0	0.395	0.356	0.397	0.352	0.363	0.351	0.272	0.106	0.065	0.025	0.018	-0.01	0.394	0.327	0.367	0.337	0.348	0.36	0.265	0.058	0.045	0.033	0.014	-0.01	0.399	0.327	0.163	0.365	0.383	0.345	0.274	0.062	0.043	0.037	0.022	-0.01	0.423
Average
Time	A1	A2	A3	A4	A5	A6	A7	A8	A9	A10	A11	A12	B1	B2	B3	B4	B5	B6	B7	B8	B9	B10	B11	B12	C1	C2	C3	C4	C5	C6	C7	C8	C9	C10	C11	C12	D1	D2	D3	D4	D5	D6	D7	D8	D9	D10	D11	D12	E1
00:14:16	0.0426667	0.0433333	0.044	0.0393333	0.0426667	0.0373333	0.0413333	0.043	0.041	0.0436667	0.043	0	0.04	0.039	0.0403333	0.0373333	0.0393333	0.037	0.04	0.0396667	0.0396667	0.0416667	0.0453333	-0.00333333	0.0373333	0.039	0.0413333	0.0403333	0.0386667	0.0393333	0.037	0.041	0.0396667	0.0413333	0.0386667	-0.00333333	0.0383333	0.0376667	0.0426667	0.0393333	0.0383333	0.0366667	0.038	0.0383333	0.0406667	0.0366667	0.0343333	-0.00333333	0.0353333
00:29:16	0.0556667	0.0563333	0.0556667	0.0513333	0.0523333	0.0473333	0.0523333	0.052	0.0516667	0.053	0.0516667	0	0.052	0.0506667	0.051	0.0476667	0.0496667	0.0453333	0.0486667	0.05	0.049	0.051	0.054	-0.00333333	0.0506667	0.05	0.0516667	0.0503333	0.048	0.0503333	0.0456667	0.048	0.0466667	0.0503333	0.047	-0.003	0.052	0.049	0.0526667	0.0496667	0.0493333	0.0433333	0.0466667	0.0463333	0.0483333	0.0453333	0.0433333	-0.00333333	0.0496667
00:44:16	0.0746667	0.0686667	0.07	0.0653333	0.0663333	0.0616667	0.0633333	0.065	0.065	0.0656667	0.0623333	0	0.0723333	0.068	0.0736667	0.0673333	0.069	0.069	0.07	0.0703333	0.0676667	0.0696667	0.0716667	-0.00333333	0.0716667	0.072	0.0683333	0.0683333	0.066	0.072	0.0666667	0.069	0.066	0.0676667	0.067	-0.003	0.078	0.0706667	0.072	0.071	0.07	0.0663333	0.067	0.0663333	0.0686667	0.0656667	0.0636667	-0.00333333	0.0796667
00:59:16	0.0796667	0.0776667	0.0836667	0.076	0.08	0.071	0.0756667	0.0793333	0.0813333	0.0756667	0.0733333	0	0.0996667	0.097	0.099	0.0906667	0.0903333	0.0896667	0.0946667	0.0946667	0.0903333	0.0873333	0.0883333	-0.00333333	0.102667	0.098	0.0943333	0.0946667	0.0953333	0.0886667	0.088	0.092	0.089	0.086	0.0776667	-0.003	0.108333	0.0976667	0.101333	0.0883333	0.0866667	0.087	0.0833333	0.0923333	0.0886667	0.0856667	0.0776667	-0.00333333	0.099
01:14:16	0.0556667	0.0603333	0.0643333	0.061	0.0676667	0.0563333	0.0596667	0.0573333	0.0653333	0.0753333	0.0816667	0	0.101667	0.113	0.106667	0.109	0.114333	0.11	0.112333	0.105	0.099	0.101	0.101	-0.00333333	0.107667	0.118333	0.117333	0.118667	0.113667	0.112667	0.111333	0.111	0.111667	0.107667	0.0936667	-0.003	0.129333	0.121	0.124667	0.121	0.116667	0.107	0.112	0.117	0.114333	0.104	0.0946667	-0.00333333	0.118333
01:29:16	0.0403333	0.0453333	0.0463333	0.042	0.0436667	0.0406667	0.0403333	0.04	0.047	0.0586667	0.082	0	0.0943333	0.0953333	0.100667	0.099	0.101	0.100333	0.106	0.103667	0.0953333	0.103333	0.108667	-0.00333333	0.112	0.118667	0.121	0.117667	0.115	0.119	0.115667	0.117667	0.110333	0.117667	0.0973333	-0.003	0.142667	0.135	0.138667	0.134333	0.131667	0.125	0.134333	0.129	0.127	0.113333	0.098	-0.00333333	0.133667
01:44:16	0.0313333	0.0346667	0.0353333	0.0406667	0.0326667	0.029	0.0283333	0.0313333	0.0363333	0.0553333	0.0776667	0	0.086	0.0856667	0.0936667	0.088	0.0913333	0.0926667	0.0936667	0.097	0.09	0.0973333	0.116667	-0.00333333	0.106	0.115	0.120667	0.117	0.110333	0.114	0.112	0.117667	0.107	0.115667	0.104333	-0.003	0.153333	0.145667	0.146333	0.139667	0.141	0.132333	0.146333	0.141667	0.131	0.117	0.107	-0.00333333	0.150667
01:59:16	0.032	0.0343333	0.0316667	0.0423333	0.029	0.0243333	0.0263333	0.0283333	0.032	0.0516667	0.0716667	0	0.0713333	0.0716667	0.0773333	0.074	0.0726667	0.075	0.075	0.074	0.0766667	0.0936667	0.112	-0.00333333	0.0843333	0.0966667	0.101333	0.101	0.0993333	0.101333	0.0956667	0.0986667	0.0966667	0.121	0.109	-0.003	0.156	0.151667	0.147	0.149667	0.146667	0.14	0.150333	0.148333	0.136	0.120333	0.116333	-0.00333333	0.179
02:14:16	0.0336667	0.0343333	0.0333333	0.053	0.03	0.0276667	0.0296667	0.0283333	0.0326667	0.048	0.069	0	0.058	0.065	0.0703333	0.0656667	0.064	0.064	0.0636667	0.0613333	0.0646667	0.087	0.112333	-0.00333333	0.0663333	0.0823333	0.082	0.082	0.0776667	0.0836667	0.073	0.0783333	0.088	0.106	0.111	-0.00333333	0.147	0.140667	0.143667	0.138	0.147333	0.132333	0.140667	0.138667	0.131	0.127667	0.125	-0.00333333	0.196667
02:29:16	0.038	0.0373333	0.036	0.0623333	0.0316667	0.0303333	0.0316667	0.0303333	0.0313333	0.046	0.064	0	0.0586667	0.063	0.067	0.0633333	0.0636667	0.0663333	0.0606667	0.0563333	0.0573333	0.0723333	0.101333	-0.00333333	0.0596667	0.071	0.0726667	0.0693333	0.0646667	0.072	0.061	0.0676667	0.076	0.0936667	0.109	-0.003	0.116	0.127	0.121333	0.120667	0.124667	0.113	0.121333	0.114333	0.112	0.129	0.129333	-0.00333333	0.199333
02:44:16	0.043	0.04	0.04	0.0703333	0.0353333	0.0333333	0.0346667	0.0316667	0.032	0.046	0.0586667	0	0.0573333	0.0606667	0.0653333	0.062	0.063	0.0663333	0.0623333	0.0566667	0.0503333	0.0596667	0.0946667	-0.00333333	0.0503333	0.0676667	0.068	0.0636667	0.062	0.0673333	0.0543333	0.0586667	0.067	0.0823333	0.103667	-0.003	0.104	0.109333	0.105333	0.103333	0.104	0.0946667	0.105333	0.0956667	0.102	0.119333	0.129	-0.00333333	0.193
02:59:16	0.05	0.0436667	0.0416667	0.0753333	0.0386667	0.0376667	0.0386667	0.0343333	0.0343333	0.045	0.0543333	0	0.0593333	0.0613333	0.0673333	0.064	0.0636667	0.0653333	0.0643333	0.055	0.0463333	0.0506667	0.089	-0.00333333	0.0503333	0.0663333	0.0646667	0.062	0.059	0.0666667	0.054	0.057	0.0593333	0.07	0.101	-0.00333333	0.0886667	0.097	0.092	0.0863333	0.09	0.086	0.0916667	0.0843333	0.084	0.114	0.130667	-0.00333333	0.181333
03:14:16	0.055	0.0463333	0.0463333	0.0786667	0.0433333	0.0403333	0.038	0.0336667	0.035	0.0436667	0.0503333	0	0.059	0.064	0.07	0.0653333	0.064	0.0663333	0.064	0.0536667	0.0436667	0.044	0.083	-0.00333333	0.0533333	0.0663333	0.0653333	0.0613333	0.059	0.068	0.055	0.0546667	0.054	0.061	0.0953333	-0.003	0.0843333	0.0896667	0.083	0.0783333	0.086	0.0813333	0.0836667	0.0736667	0.076	0.106667	0.13	-0.00333333	0.156
03:29:16	0.0603333	0.05	0.0526667	0.0826667	0.0466667	0.0446667	0.0396667	0.034	0.0376667	0.043	0.047	0	0.0623333	0.0673333	0.072	0.0683333	0.065	0.066	0.0673333	0.055	0.0413333	0.039	0.0776667	-0.00333333	0.0556667	0.0676667	0.0666667	0.062	0.0603333	0.0693333	0.055	0.0553333	0.0503333	0.053	0.089	-0.003	0.0826667	0.087	0.0816667	0.0763333	0.0826667	0.0766667	0.0796667	0.0673333	0.0673333	0.0963333	0.126333	-0.00333333	0.138667
03:44:16	0.0666667	0.055	0.0576667	0.089	0.0516667	0.0486667	0.042	0.035	0.037	0.0433333	0.0426667	0	0.0653333	0.073	0.0783333	0.0723333	0.0676667	0.0693333	0.068	0.0526667	0.041	0.0363333	0.0706667	-0.00333333	0.0573333	0.07	0.068	0.0616667	0.061	0.072	0.0553333	0.056	0.0496667	0.047	0.0833333	-0.003	0.0836667	0.088	0.082	0.075	0.0823333	0.075	0.079	0.065	0.0616667	0.0866667	0.123	-0.00333333	0.13
03:59:16	0.075	0.061	0.0653333	0.095	0.0576667	0.0536667	0.0436667	0.0346667	0.0376667	0.0426667	0.0396667	0	0.07	0.0803333	0.0836667	0.0756667	0.076	0.0726667	0.0713333	0.0526667	0.0393333	0.0343333	0.0643333	-0.00333333	0.062	0.0726667	0.0706667	0.065	0.064	0.0736667	0.0563333	0.0563333	0.048	0.0423333	0.0766667	-0.003	0.083	0.088	0.084	0.0763333	0.082	0.0753333	0.0763333	0.0626667	0.0583333	0.0816667	0.118667	-0.00333333	0.130333
04:14:16	0.083	0.0676667	0.0713333	0.103333	0.0633333	0.0596667	0.046	0.036	0.038	0.0386667	0.0363333	0	0.073	0.084	0.0883333	0.0806667	0.0776667	0.0756667	0.0756667	0.053	0.039	0.0336667	0.0586667	-0.00333333	0.0646667	0.0753333	0.0743333	0.0693333	0.066	0.0783333	0.0573333	0.0556667	0.0476667	0.0386667	0.0713333	-0.003	0.087	0.0903333	0.0846667	0.0783333	0.0843333	0.0746667	0.077	0.0616667	0.054	0.0756667	0.113333	-0.00333333	0.131667
04:29:16	0.0896667	0.0766667	0.0783333	0.113667	0.0716667	0.0676667	0.0506667	0.0363333	0.0373333	0.0386667	0.033	0	0.0783333	0.0876667	0.0946667	0.0863333	0.0886667	0.082	0.079	0.053	0.0386667	0.0326667	0.054	-0.00333333	0.069	0.083	0.0836667	0.076	0.0726667	0.0823333	0.0593333	0.055	0.045	0.0356667	0.0653333	-0.00333333	0.09	0.0953333	0.0893333	0.0806667	0.0866667	0.0753333	0.0796667	0.0606667	0.0516667	0.0713333	0.108667	-0.00333333	0.132333
04:44:16	0.0943333	0.0866667	0.0863333	0.120333	0.0776667	0.0743333	0.0543333	0.0363333	0.0373333	0.038	0.03	0	0.0863333	0.096	0.105	0.095	0.095	0.091	0.083	0.054	0.038	0.0323333	0.0493333	-0.00333333	0.075	0.0903333	0.0886667	0.0893333	0.081	0.0893333	0.0613333	0.055	0.0456667	0.034	0.0596667	-0.003	0.095	0.101333	0.0973333	0.0843333	0.0903333	0.076	0.0816667	0.0613333	0.05	0.067	0.102333	-0.00333333	0.134
04:59:16	0.103	0.0923333	0.0986667	0.128333	0.085	0.0806667	0.061	0.0373333	0.0386667	0.0356667	0.0273333	0	0.091	0.106333	0.113	0.105	0.101667	0.097	0.0856667	0.055	0.038	0.032	0.0453333	-0.00333333	0.0836667	0.1	0.098	0.0953333	0.088	0.0973333	0.0643333	0.055	0.0453333	0.0326667	0.054	-0.00333333	0.100667	0.111	0.103333	0.0946667	0.101	0.0763333	0.085	0.06	0.048	0.0613333	0.096	-0.00333333	0.138333
05:14:16	0.117	0.1	0.106667	0.138333	0.0946667	0.084	0.0676667	0.0383333	0.037	0.0356667	0.025	0	0.099	0.112333	0.120333	0.111667	0.109667	0.107	0.0903333	0.0553333	0.0383333	0.0316667	0.042	-0.00333333	0.091	0.106333	0.113333	0.102	0.099	0.104333	0.0673333	0.0556667	0.0436667	0.0316667	0.0496667	-0.003	0.105333	0.116667	0.111	0.104	0.106	0.0783333	0.0886667	0.0616667	0.0456667	0.0563333	0.09	-0.00333333	0.144667
05:29:16	0.123667	0.107667	0.117333	0.148333	0.102667	0.094	0.074	0.0393333	0.0373333	0.034	0.0233333	0	0.103667	0.118	0.126	0.12	0.117333	0.115667	0.0966667	0.0576667	0.039	0.031	0.0376667	-0.00333333	0.0996667	0.114	0.114333	0.111667	0.102	0.111667	0.0716667	0.0573333	0.0433333	0.0306667	0.045	-0.003	0.110333	0.131333	0.119333	0.111	0.117	0.08	0.0913333	0.062	0.0436667	0.0506667	0.0836667	-0.00333333	0.145333
05:44:16	0.132333	0.116667	0.122333	0.156333	0.113333	0.102333	0.0796667	0.0403333	0.0373333	0.0326667	0.0226667	0	0.107333	0.129667	0.133	0.128	0.122667	0.123	0.101667	0.058	0.038	0.0296667	0.035	-0.00333333	0.105	0.12	0.12	0.119667	0.116	0.115667	0.0816667	0.0596667	0.0423333	0.0303333	0.0396667	-0.00333333	0.116667	0.137333	0.125333	0.122333	0.126333	0.0823333	0.0936667	0.0646667	0.042	0.045	0.0776667	-0.00333333	0.149333
05:59:16	0.145333	0.125333	0.130333	0.163333	0.121333	0.108333	0.0853333	0.0416667	0.0363333	0.0316667	0.021	0	0.116667	0.143667	0.137	0.132333	0.129333	0.129	0.106	0.0596667	0.0383333	0.03	0.0316667	-0.00333333	0.112667	0.125667	0.126667	0.128333	0.125667	0.127333	0.0853333	0.0643333	0.0413333	0.03	0.036	-0.003	0.124333	0.140333	0.130667	0.132667	0.135667	0.0856667	0.0956667	0.0683333	0.0396667	0.0403333	0.0716667	-0.00333333	0.155
06:14:16	0.151	0.134333	0.140667	0.171667	0.131667	0.121	0.0923333	0.0436667	0.0363333	0.031	0.0196667	0	0.123333	0.150333	0.147667	0.146	0.137667	0.137	0.111667	0.063	0.038	0.0283333	0.0293333	-0.00333333	0.120667	0.133	0.136	0.138333	0.14	0.137667	0.091	0.069	0.0403333	0.03	0.0323333	-0.00333333	0.135667	0.146667	0.137667	0.138333	0.147	0.0903333	0.101667	0.073	0.0383333	0.037	0.066	-0.00333333	0.164333
06:29:16	0.153667	0.142333	0.148333	0.181667	0.137333	0.127667	0.0986667	0.0453333	0.036	0.0303333	0.0186667	0	0.133333	0.153333	0.150333	0.152	0.149667	0.143	0.115667	0.0666667	0.039	0.0276667	0.027	-0.00333333	0.127333	0.137	0.142667	0.14	0.142	0.143667	0.095	0.0716667	0.0396667	0.0293333	0.029	-0.00333333	0.143667	0.152	0.143333	0.143333	0.156333	0.0936667	0.106	0.0736667	0.0366667	0.0346667	0.06	-0.00333333	0.166
06:44:16	0.161667	0.15	0.16	0.188333	0.145667	0.139667	0.105667	0.048	0.0356667	0.0303333	0.0186667	0	0.138667	0.163667	0.157667	0.158	0.155	0.151	0.123333	0.0713333	0.039	0.0266667	0.0253333	-0.00333333	0.132	0.144333	0.149	0.152	0.147333	0.146667	0.0986667	0.074	0.04	0.0286667	0.0266667	-0.003	0.145333	0.156667	0.147667	0.150333	0.162	0.0996667	0.109333	0.0763333	0.0353333	0.0333333	0.055	-0.00333333	0.169
06:59:16	0.165333	0.155667	0.161667	0.188667	0.149	0.144	0.111333	0.0503333	0.035	0.0293333	0.0176667	0	0.147	0.165333	0.160333	0.163	0.160667	0.159	0.135667	0.0753333	0.0373333	0.026	0.024	-0.00333333	0.139667	0.146	0.154667	0.159667	0.151	0.158667	0.103333	0.077	0.0396667	0.0286667	0.0246667	-0.003	0.151	0.160667	0.152333	0.151667	0.175667	0.107667	0.113	0.077	0.0343333	0.0323333	0.0503333	-0.00333333	0.176667
07:14:16	0.167667	0.158333	0.163	0.197667	0.155667	0.146667	0.118667	0.0523333	0.0343333	0.029	0.0173333	0	0.149667	0.175	0.169	0.171333	0.158667	0.166333	0.138	0.077	0.038	0.0256667	0.0223333	-0.00333333	0.146	0.151333	0.161333	0.167	0.166333	0.17	0.109667	0.0803333	0.0403333	0.029	0.023	-0.003	0.152667	0.164667	0.164667	0.169667	0.183	0.115667	0.121	0.0803333	0.0343333	0.0316667	0.046	-0.00333333	0.177
07:29:16	0.175667	0.164333	0.166333	0.203333	0.162667	0.157333	0.128	0.056	0.034	0.0286667	0.017	0	0.155333	0.177	0.174	0.178	0.163333	0.173	0.145667	0.081	0.0376667	0.0243333	0.0203333	-0.00333333	0.153333	0.162333	0.162333	0.173667	0.173333	0.174	0.115	0.0833333	0.0406667	0.028	0.0213333	-0.00333333	0.158	0.169	0.166667	0.174667	0.187	0.119	0.127667	0.082	0.0326667	0.031	0.0423333	-0.00333333	0.183
07:44:16	0.184333	0.170333	0.176	0.209	0.167	0.165	0.138667	0.059	0.034	0.0283333	0.016	0	0.165	0.186667	0.178667	0.189	0.176333	0.181667	0.156667	0.084	0.038	0.024	0.0196667	-0.00333333	0.163667	0.166	0.17	0.183667	0.180333	0.181	0.122	0.085	0.0423333	0.028	0.0203333	-0.003	0.165667	0.173333	0.171	0.179	0.190333	0.120667	0.132333	0.084	0.0326667	0.0306667	0.0396667	-0.00333333	0.188333
07:59:16	0.185	0.175	0.187	0.213667	0.173667	0.167333	0.144333	0.0626667	0.0333333	0.028	0.016	0	0.169333	0.189667	0.185667	0.186333	0.186333	0.183	0.161333	0.0863333	0.0383333	0.0236667	0.019	-0.00333333	0.160667	0.170667	0.176	0.178333	0.178333	0.186333	0.124667	0.0886667	0.044	0.0276667	0.0193333	-0.003	0.164333	0.181	0.169333	0.176	0.193	0.120667	0.141333	0.086	0.0326667	0.03	0.0373333	-0.00333333	0.188
08:14:16	0.189333	0.186333	0.187667	0.219333	0.181667	0.172333	0.152333	0.066	0.0326667	0.0276667	0.0153333	0	0.173	0.191333	0.188667	0.193333	0.198667	0.187	0.172333	0.0893333	0.0383333	0.0233333	0.0183333	-0.00333333	0.168333	0.172	0.181333	0.190333	0.194333	0.195	0.130667	0.0893333	0.0466667	0.0276667	0.0186667	-0.003	0.173333	0.185	0.175	0.192667	0.202667	0.125	0.153333	0.0883333	0.032	0.0296667	0.035	-0.00333333	0.195
08:29:16	0.192	0.187333	0.196667	0.224	0.188333	0.177333	0.159667	0.0693333	0.033	0.028	0.015	0	0.179	0.200667	0.198333	0.204667	0.204667	0.201667	0.18	0.093	0.0383333	0.023	0.018	-0.00333333	0.178	0.18	0.183333	0.192333	0.193	0.194333	0.146667	0.0916667	0.0513333	0.028	0.018	-0.003	0.177333	0.193333	0.177	0.195333	0.205333	0.127667	0.161	0.0913333	0.033	0.029	0.0333333	-0.00333333	0.198333
08:44:16	0.200333	0.196667	0.200333	0.231667	0.193333	0.184333	0.168333	0.0723333	0.0333333	0.0276667	0.015	0	0.188333	0.202667	0.202667	0.206	0.204333	0.206333	0.187667	0.098	0.0393333	0.0223333	0.0173333	-0.00333333	0.187	0.185333	0.187667	0.192333	0.201	0.197333	0.155667	0.095	0.0563333	0.028	0.0176667	-0.00333333	0.182667	0.196	0.182667	0.198667	0.208	0.136667	0.168	0.097	0.0316667	0.0286667	0.0316667	-0.00333333	0.207
08:59:16	0.209667	0.203333	0.206667	0.236667	0.196333	0.192333	0.172667	0.0746667	0.0326667	0.028	0.0146667	0	0.198	0.205667	0.210667	0.212	0.218333	0.209667	0.190667	0.0976667	0.04	0.022	0.017	-0.003	0.187333	0.188667	0.196	0.201333	0.207667	0.205667	0.161667	0.099	0.061	0.0276667	0.0166667	-0.003	0.188	0.201333	0.186667	0.204667	0.218333	0.137	0.174333	0.0993333	0.0326667	0.0286667	0.0303333	-0.00333333	0.212333
09:14:16	0.218667	0.21	0.215333	0.24	0.204333	0.191667	0.181	0.0773333	0.0323333	0.0276667	0.0143333	0	0.201333	0.214	0.214667	0.214333	0.215667	0.219333	0.198333	0.099	0.0406667	0.022	0.017	-0.00333333	0.194667	0.196667	0.198333	0.205	0.216	0.213	0.172333	0.101	0.0603333	0.0276667	0.0163333	-0.00333333	0.189	0.203	0.196333	0.210333	0.229667	0.139333	0.179333	0.102333	0.0333333	0.0286667	0.0293333	-0.00333333	0.216
09:29:16	0.222667	0.214333	0.217667	0.245667	0.212667	0.205	0.189	0.082	0.0323333	0.0273333	0.014	0	0.209667	0.215667	0.222667	0.226	0.227333	0.226	0.208333	0.103667	0.0416667	0.0216667	0.017	-0.00333333	0.205667	0.202333	0.206667	0.217333	0.220333	0.218333	0.181333	0.105	0.0643333	0.0276667	0.016	-0.00333333	0.201	0.210333	0.198333	0.212667	0.228333	0.146333	0.185667	0.108333	0.0333333	0.0286667	0.028	-0.00333333	0.227
09:44:16	0.236333	0.221667	0.227667	0.251	0.213667	0.21	0.193	0.0826667	0.032	0.028	0.014	0	0.213333	0.226667	0.226	0.225333	0.229	0.229	0.211667	0.108333	0.0413333	0.0216667	0.0166667	-0.00333333	0.209	0.204333	0.211667	0.221	0.228333	0.225	0.186	0.108333	0.067	0.0276667	0.016	-0.003	0.201	0.218	0.202667	0.217333	0.233333	0.142667	0.187667	0.11	0.0336667	0.0283333	0.0266667	-0.00333333	0.226
09:59:16	0.237667	0.231667	0.232333	0.257333	0.223	0.215667	0.202	0.086	0.0316667	0.0276667	0.014	0	0.219	0.227	0.238	0.235667	0.238333	0.238333	0.218333	0.111333	0.0426667	0.0213333	0.0166667	-0.00333333	0.213333	0.211667	0.22	0.228667	0.237	0.235667	0.195333	0.113333	0.069	0.0273333	0.016	-0.003	0.211333	0.22	0.213333	0.23	0.246	0.152333	0.201333	0.113667	0.0346667	0.0283333	0.0263333	-0.00333333	0.234667
10:14:16	0.240667	0.235333	0.239	0.262333	0.227	0.226667	0.208	0.09	0.0316667	0.0273333	0.014	0	0.221667	0.236667	0.241667	0.235333	0.25	0.246	0.224333	0.114333	0.0436667	0.0213333	0.0166667	-0.00333333	0.218333	0.215333	0.223667	0.229	0.243	0.232333	0.202333	0.114	0.0693333	0.0273333	0.0156667	-0.003	0.217667	0.226667	0.21	0.236667	0.252333	0.152	0.205667	0.118	0.035	0.0283333	0.025	-0.00333333	0.244667
10:29:16	0.249333	0.243	0.245333	0.266333	0.237333	0.227	0.213333	0.0943333	0.0316667	0.027	0.0136667	0	0.231	0.244667	0.247333	0.242667	0.246	0.247667	0.226333	0.117667	0.0443333	0.0213333	0.0166667	-0.00333333	0.224333	0.224667	0.228333	0.232667	0.246333	0.238333	0.207	0.118667	0.0743333	0.0276667	0.0156667	-0.003	0.221333	0.235667	0.216667	0.239	0.254	0.155333	0.213333	0.122333	0.037	0.0283333	0.0243333	-0.00333333	0.248667
10:44:16	0.257	0.255333	0.251333	0.273333	0.245667	0.238667	0.222	0.0996667	0.0316667	0.027	0.0133333	0	0.235333	0.243	0.255	0.249	0.257	0.250333	0.233333	0.120333	0.0463333	0.0213333	0.0166667	-0.00333333	0.232	0.23	0.236667	0.240333	0.248667	0.241333	0.209	0.123	0.076	0.0276667	0.0153333	-0.00333333	0.229	0.237667	0.219667	0.243667	0.259667	0.156667	0.218	0.126333	0.0376667	0.0286667	0.024	-0.00333333	0.252
10:59:16	0.263667	0.258	0.257	0.276333	0.248	0.242333	0.227667	0.102	0.0313333	0.027	0.0133333	0	0.247	0.255667	0.261667	0.247333	0.256333	0.245667	0.238	0.126	0.048	0.0213333	0.0166667	-0.00333333	0.232667	0.235333	0.246667	0.248333	0.249667	0.254667	0.22	0.126333	0.0786667	0.0276667	0.0153333	-0.003	0.229333	0.244333	0.224667	0.245333	0.269	0.159333	0.227667	0.129333	0.0393333	0.0286667	0.0233333	-0.00333333	0.256
11:14:16	0.268	0.265667	0.261333	0.284667	0.253	0.245667	0.237	0.105	0.0313333	0.027	0.013	0	0.247	0.254	0.267	0.257333	0.263	0.265333	0.244	0.128667	0.049	0.021	0.0166667	-0.00333333	0.242333	0.242333	0.25	0.249	0.253	0.261333	0.226667	0.128667	0.0806667	0.028	0.0153333	-0.00333333	0.239	0.249667	0.226	0.255667	0.278	0.165333	0.229667	0.132333	0.041	0.0283333	0.0233333	-0.00333333	0.263333
11:29:16	0.274333	0.276333	0.268667	0.293333	0.264667	0.257667	0.244667	0.111	0.031	0.027	0.0136667	0	0.25	0.259333	0.272333	0.261	0.272333	0.270333	0.253	0.131667	0.0513333	0.021	0.0163333	-0.00333333	0.25	0.246	0.254333	0.260333	0.266	0.260667	0.235333	0.132667	0.085	0.028	0.0156667	-0.003	0.248333	0.251	0.233333	0.263333	0.283333	0.172	0.236	0.136667	0.042	0.029	0.0233333	-0.00333333	0.272
11:44:16	0.280333	0.280333	0.276667	0.294333	0.271333	0.26	0.251	0.114667	0.0313333	0.027	0.013	0	0.255667	0.259667	0.274333	0.263333	0.273333	0.271	0.254667	0.135333	0.0523333	0.021	0.0163333	-0.00333333	0.254667	0.252333	0.262667	0.260667	0.266	0.263333	0.235333	0.137333	0.0883333	0.028	0.0156667	-0.003	0.251667	0.255667	0.234667	0.266667	0.285333	0.170667	0.236333	0.14	0.0436667	0.0286667	0.0226667	-0.00333333	0.275
11:59:16	0.288	0.289667	0.282667	0.299	0.275333	0.266333	0.257	0.117667	0.031	0.0266667	0.013	0	0.257333	0.267333	0.278	0.273	0.279667	0.274	0.258667	0.139333	0.0533333	0.021	0.0163333	-0.00333333	0.258333	0.258333	0.266667	0.268333	0.272667	0.267	0.244333	0.139667	0.0906667	0.028	0.0153333	-0.00333333	0.255667	0.261	0.238	0.270333	0.287333	0.172667	0.243667	0.142667	0.0446667	0.0286667	0.0223333	-0.00333333	0.277667
12:14:16	0.295333	0.295	0.286667	0.309	0.277667	0.275	0.263	0.120333	0.0306667	0.0263333	0.013	0	0.269667	0.282667	0.288	0.278	0.282333	0.284333	0.270667	0.142	0.0536667	0.0206667	0.0163333	-0.00333333	0.264667	0.261667	0.270667	0.275	0.280333	0.277667	0.252667	0.143667	0.0933333	0.0286667	0.0156667	-0.003	0.263667	0.269667	0.247	0.278	0.294333	0.175667	0.250333	0.146667	0.0473333	0.0286667	0.0223333	-0.00333333	0.285667
12:29:16	0.301	0.302333	0.294333	0.316333	0.284333	0.280333	0.271333	0.122667	0.031	0.0263333	0.013	0	0.272667	0.282333	0.295667	0.277333	0.294333	0.289667	0.273	0.146667	0.0553333	0.0206667	0.0163333	-0.00333333	0.27	0.268333	0.281667	0.276333	0.282667	0.277667	0.256667	0.145667	0.0953333	0.0286667	0.0156667	-0.003	0.268667	0.272333	0.248	0.282	0.299	0.178	0.255	0.150333	0.0493333	0.029	0.022	-0.00333333	0.29
12:44:16	0.305333	0.308333	0.297667	0.325	0.287667	0.288	0.278667	0.126667	0.031	0.0263333	0.0126667	0	0.283333	0.292667	0.303667	0.284667	0.295	0.301333	0.273333	0.151667	0.0573333	0.0203333	0.0163333	-0.00333333	0.280333	0.274667	0.286	0.284	0.290333	0.285667	0.264	0.148333	0.099	0.0286667	0.0156667	-0.003	0.276667	0.277667	0.254333	0.284667	0.304667	0.186	0.260333	0.154333	0.053	0.029	0.0216667	-0.00333333	0.299
12:59:16	0.311333	0.312667	0.306333	0.332333	0.301	0.294333	0.286667	0.132333	0.0306667	0.0263333	0.0126667	0	0.291667	0.292333	0.310333	0.288333	0.302667	0.301667	0.288	0.156	0.0586667	0.0203333	0.0163333	-0.00333333	0.289667	0.279	0.294333	0.292	0.296667	0.291	0.274	0.152667	0.101667	0.0286667	0.0153333	-0.003	0.287333	0.279667	0.258667	0.294	0.310667	0.187333	0.272667	0.158667	0.0556667	0.029	0.0213333	-0.00333333	0.306667
13:14:16	0.321667	0.321333	0.309667	0.333667	0.302333	0.297333	0.292333	0.134667	0.0306667	0.026	0.0126667	0	0.298	0.298667	0.320667	0.301	0.306	0.308	0.288	0.159	0.0603333	0.02	0.0156667	-0.00333333	0.292	0.286333	0.300333	0.299	0.301	0.300333	0.274667	0.157667	0.104	0.029	0.0153333	-0.003	0.290333	0.287	0.263	0.299333	0.313	0.191333	0.277667	0.163	0.058	0.029	0.0216667	-0.00333333	0.307333
13:29:16	0.323667	0.328	0.317667	0.340333	0.309667	0.304333	0.300333	0.140667	0.0303333	0.026	0.0126667	0	0.304333	0.309	0.322	0.301	0.312667	0.311	0.292667	0.162	0.0626667	0.0203333	0.0156667	-0.00333333	0.301667	0.291667	0.303333	0.298667	0.306333	0.304333	0.283333	0.160667	0.107	0.0293333	0.0153333	-0.00333333	0.295667	0.292667	0.266667	0.303333	0.320333	0.19	0.280667	0.165333	0.0606667	0.029	0.0216667	-0.00333333	0.321333
13:44:16	0.327667	0.332333	0.325333	0.345667	0.314	0.309	0.303333	0.143667	0.0303333	0.0256667	0.0126667	0	0.315	0.318	0.327667	0.31	0.316333	0.311667	0.303333	0.165333	0.0656667	0.0203333	0.016	-0.00333333	0.307333	0.297667	0.311667	0.307333	0.312	0.313	0.288667	0.163	0.111333	0.0293333	0.0156667	-0.00333333	0.306667	0.299667	0.274333	0.308	0.325667	0.199	0.286667	0.169	0.064	0.029	0.0213333	-0.00333333	0.327
13:59:16	0.328667	0.339	0.332	0.347667	0.320667	0.318	0.308333	0.149	0.0303333	0.0253333	0.0126667	0	0.319667	0.323667	0.332333	0.314	0.322	0.325	0.312667	0.169	0.0703333	0.02	0.016	-0.00333333	0.316	0.303	0.320333	0.312	0.315333	0.314667	0.295667	0.167333	0.115	0.0296667	0.0156667	-0.003	0.312333	0.303667	0.275667	0.313333	0.330333	0.198667	0.291333	0.173	0.0666667	0.029	0.0213333	-0.00333333	0.330667
14:14:16	0.340333	0.344	0.339	0.358667	0.323333	0.320667	0.314667	0.154667	0.03	0.0256667	0.0126667	0	0.323667	0.327333	0.338333	0.320333	0.327667	0.329667	0.313	0.172667	0.0703333	0.02	0.016	-0.00333333	0.322667	0.308667	0.328333	0.318333	0.319667	0.323	0.299333	0.169667	0.117333	0.0296667	0.0156667	-0.00333333	0.316333	0.309333	0.280667	0.320333	0.332	0.204667	0.294667	0.176667	0.0693333	0.029	0.0213333	-0.00333333	0.338
14:29:16	0.340667	0.346333	0.339333	0.365667	0.332333	0.324	0.319667	0.160333	0.03	0.025	0.0126667	0	0.336333	0.336667	0.350667	0.328667	0.336	0.335667	0.315667	0.176333	0.0726667	0.0196667	0.016	-0.00333333	0.332667	0.311667	0.331	0.322333	0.325333	0.331333	0.308333	0.174	0.119667	0.0303333	0.0153333	-0.00333333	0.335333	0.319	0.283	0.328667	0.340333	0.208333	0.304	0.182	0.072	0.029	0.0213333	-0.00333333	0.349
14:44:16	0.346333	0.354333	0.347	0.365	0.338667	0.33	0.323	0.163333	0.03	0.025	0.0126667	0	0.345	0.341333	0.354667	0.332	0.345	0.344667	0.324	0.18	0.0753333	0.0196667	0.016	-0.00333333	0.341	0.322	0.339667	0.329	0.329333	0.334333	0.312333	0.179	0.122333	0.0303333	0.016	-0.00333333	0.334333	0.323667	0.286333	0.331667	0.347	0.214333	0.309	0.188667	0.075	0.029	0.0216667	-0.00333333	0.347333
14:59:16	0.353667	0.360667	0.351667	0.370667	0.343	0.335333	0.329	0.169333	0.0303333	0.0246667	0.0126667	0	0.349667	0.351667	0.364	0.343667	0.350667	0.352333	0.327333	0.184667	0.078	0.0196667	0.016	-0.00333333	0.344	0.328	0.348333	0.334667	0.341333	0.340667	0.315667	0.181	0.125	0.0306667	0.016	-0.003	0.343333	0.331667	0.290667	0.341333	0.352667	0.216333	0.315	0.193	0.0776667	0.029	0.0216667	-0.00333333	0.362
15:14:16	0.356	0.365333	0.357	0.375333	0.349667	0.338667	0.333	0.176333	0.0303333	0.0246667	0.0126667	0	0.357	0.358	0.369	0.351667	0.358	0.356667	0.333667	0.188	0.081	0.0196667	0.016	-0.00333333	0.350333	0.336667	0.354	0.341667	0.346667	0.346	0.322333	0.186	0.127667	0.031	0.016	-0.003	0.352667	0.337667	0.296667	0.345667	0.357333	0.225	0.320333	0.198333	0.082	0.029	0.022	-0.00333333	0.368667
15:29:16	0.358333	0.369	0.361	0.382667	0.353667	0.342333	0.337	0.179333	0.03	0.024	0.0126667	0	0.366333	0.363	0.375667	0.356	0.362333	0.360333	0.341667	0.192667	0.0833333	0.0193333	0.016	-0.00333333	0.359333	0.345	0.36	0.348667	0.350667	0.352	0.326	0.190333	0.131	0.031	0.016	-0.003	0.356667	0.346667	0.302	0.350333	0.362333	0.23	0.325	0.205	0.087	0.029	0.022	-0.00333333	0.372333
15:44:16	0.368	0.375333	0.366333	0.385333	0.358667	0.348667	0.341333	0.183333	0.0303333	0.024	0.0126667	0	0.373667	0.37	0.380667	0.359667	0.365333	0.366667	0.345	0.197667	0.086	0.0193333	0.016	-0.00333333	0.369333	0.347667	0.363333	0.356	0.359	0.357667	0.335667	0.196333	0.133	0.0313333	0.016	-0.00333333	0.363667	0.350667	0.307667	0.359	0.369667	0.234333	0.329667	0.209333	0.0873333	0.0293333	0.022	-0.00333333	0.382333
15:59:16	0.371667	0.384	0.373333	0.394	0.361	0.354333	0.346333	0.188	0.03	0.024	0.0126667	0	0.384	0.377333	0.387667	0.368333	0.37	0.373	0.352	0.2	0.0896667	0.019	0.016	-0.00333333	0.376333	0.358667	0.370333	0.364333	0.362	0.361333	0.343	0.199667	0.135667	0.032	0.016	-0.003	0.373	0.355333	0.310333	0.363667	0.374	0.238333	0.339	0.214	0.0876667	0.0293333	0.022	-0.00333333	0.386
16:14:16	0.374	0.387	0.373667	0.399	0.367667	0.358	0.351667	0.195333	0.0296667	0.0236667	0.0126667	0	0.389	0.381333	0.392333	0.374333	0.374667	0.382333	0.357333	0.204667	0.0933333	0.019	0.016	-0.00333333	0.382333	0.360667	0.379333	0.369333	0.365	0.372	0.347667	0.206333	0.138333	0.033	0.016	-0.00333333	0.379	0.358333	0.316333	0.369	0.380667	0.242	0.343	0.22	0.092	0.0286667	0.022	-0.00333333	0.388333
16:29:16	0.379	0.389333	0.377667	0.400333	0.371333	0.369	0.360667	0.203667	0.0296667	0.024	0.0126667	0	0.398667	0.384333	0.402667	0.379333	0.387	0.387667	0.364333	0.208667	0.0973333	0.019	0.016	-0.00333333	0.387667	0.369333	0.386333	0.379333	0.376333	0.377667	0.351	0.209333	0.141667	0.0336667	0.016	-0.00333333	0.388333	0.364	0.318667	0.377667	0.379333	0.244333	0.354333	0.224667	0.0943333	0.0286667	0.022	-0.00333333	0.400667
16:44:16	0.381	0.396333	0.384333	0.410333	0.378333	0.366333	0.361	0.205667	0.0296667	0.0236667	0.0126667	0	0.405667	0.394667	0.406333	0.389	0.391	0.395667	0.373667	0.216667	0.101333	0.0186667	0.016	-0.00333333	0.391667	0.377667	0.386667	0.383333	0.383333	0.385667	0.362333	0.215333	0.144	0.0353333	0.016	-0.00333333	0.388333	0.375	0.326	0.382	0.389667	0.255	0.356667	0.230667	0.0966667	0.0286667	0.022	-0.00333333	0.402333
16:59:16	0.385667	0.398333	0.387333	0.412667	0.382	0.373	0.365333	0.209333	0.0296667	0.0233333	0.0126667	0	0.408667	0.398333	0.409333	0.39	0.395	0.397	0.375667	0.221	0.101667	0.0186667	0.016	-0.00333333	0.395667	0.378667	0.394333	0.387333	0.385333	0.387667	0.364667	0.221	0.146333	0.0366667	0.016	-0.00333333	0.398	0.380333	0.327333	0.386	0.393667	0.253333	0.360333	0.234	0.098	0.0286667	0.0223333	-0.00333333	0.409
17:14:16	0.387667	0.404333	0.391667	0.411333	0.388667	0.376333	0.367333	0.215667	0.03	0.0233333	0.0126667	0	0.411667	0.399333	0.418333	0.394667	0.400333	0.403	0.381	0.227667	0.101667	0.0186667	0.0163333	-0.00333333	0.403667	0.385667	0.402667	0.391667	0.386667	0.393667	0.37	0.225667	0.149667	0.039	0.016	-0.00333333	0.401667	0.383	0.329	0.39	0.404	0.260667	0.366333	0.240333	0.0996667	0.029	0.0223333	-0.00333333	0.409333
17:29:16	0.389	0.407667	0.393	0.416667	0.393	0.380333	0.375667	0.22	0.0296667	0.023	0.0126667	0	0.423	0.409	0.423667	0.402667	0.409	0.407333	0.385	0.233333	0.104	0.019	0.016	-0.003	0.407	0.391333	0.403	0.394667	0.398	0.397333	0.373	0.229667	0.151	0.0416667	0.016	-0.003	0.406333	0.391333	0.334	0.393	0.406667	0.266667	0.371333	0.246	0.103667	0.029	0.0226667	-0.00333333	0.415
17:44:16	0.389333	0.409667	0.397333	0.419667	0.396333	0.382333	0.375333	0.231333	0.0296667	0.023	0.0126667	0	0.429667	0.413333	0.426333	0.399333	0.41	0.415667	0.394333	0.239	0.106333	0.0186667	0.0156667	-0.003	0.409	0.396	0.410333	0.402667	0.403	0.401333	0.381667	0.235667	0.153667	0.0433333	0.0163333	-0.003	0.413667	0.394	0.337	0.399667	0.410333	0.271333	0.379333	0.249667	0.105333	0.0286667	0.0226667	-0.00333333	0.418667
17:59:16	0.393667	0.414667	0.399333	0.425667	0.401333	0.388667	0.379	0.231667	0.03	0.0226667	0.0126667	0	0.431333	0.414333	0.429	0.405	0.419	0.418	0.397	0.247667	0.109667	0.0186667	0.016	-0.003	0.416667	0.404667	0.413333	0.405	0.404333	0.407667	0.387667	0.243333	0.156333	0.0443333	0.0163333	-0.00333333	0.410667	0.397333	0.341333	0.404	0.414333	0.275	0.384667	0.257	0.109	0.0286667	0.0226667	-0.00333333	0.420333
18:14:16	0.399	0.416333	0.405333	0.426667	0.401333	0.395333	0.388	0.235333	0.03	0.023	0.0126667	0	0.441	0.419333	0.439	0.419	0.424	0.422333	0.398667	0.251	0.113667	0.019	0.016	-0.003	0.423667	0.407667	0.418	0.408333	0.412333	0.414333	0.384667	0.247333	0.159333	0.047	0.0163333	-0.00333333	0.423	0.404333	0.345333	0.410333	0.42	0.279667	0.384667	0.260333	0.112333	0.0286667	0.0226667	-0.00333333	0.428
[truncated: 239 more columns]

## Sheet: Fig.1.F
	Raw Data Table 1F: Raw data for Fig 1F
	Biological replicate-1
	A1	A2	A3	A4	A5	A6	A7	A8	A9	A10	A11	A12	B1	B2	B3	B4	B5	B6	B7	B8	B9	B10	B11	B12	C1	C2	C3	C4	C5	C6	C7	C8	C9	C10	C11	C12	D1	D2	D3	D4	D5	D6	D7	D8	D9	D10	D11	D12	E1
Time	0.064	0.08	0.067	0.066	0.064	0.063	0.061	0.062	0.067	0.067	0.066	0	0.065	0.067	0.064	0.065	0.063	0.061	0.06	0.064	0.057	0.062	0.061	-0.02	0.063	0.068	0.066	0.064	0.063	0.06	0.058	0.067	0.061	0.062	0.071	-0.01	0.063	0.066	0.064	0.061	0.06	0.062	0.061	0.064	0.061	0.061	0.067	0	0.062
00:14:16	0.08	0.084	0.081	0.079	0.078	0.076	0.076	0.075	0.078	0.077	0.063	0	0.084	0.087	0.083	0.083	0.081	0.077	0.075	0.079	0.07	0.073	0.073	-0.02	0.086	0.088	0.082	0.079	0.075	0.072	0.071	0.078	0.074	0.073	0.082	-0.01	0.09	0.092	0.086	0.076	0.075	0.076	0.075	0.079	0.074	0.073	0.08	0	0.089
00:29:16	0.1	0.104	0.109	0.104	0.094	0.092	0.091	0.09	0.086	0.088	0.068	0	0.106	0.119	0.116	0.112	0.107	0.103	0.103	0.102	0.085	0.095	0.079	-0.01	0.11	0.119	0.107	0.108	0.1	0.098	0.093	0.101	0.093	0.084	0.095	-0.01	0.122	0.122	0.121	0.112	0.112	0.104	0.104	0.108	0.088	0.084	0.097	0	0.124
00:44:16	0.104	0.119	0.115	0.113	0.11	0.106	0.108	0.109	0.1	0.097	0.078	0	0.116	0.141	0.138	0.139	0.135	0.128	0.121	0.12	0.102	0.098	0.088	-0.01	0.136	0.152	0.146	0.146	0.135	0.125	0.116	0.128	0.11	0.101	0.108	-0.01	0.152	0.159	0.151	0.147	0.135	0.135	0.128	0.129	0.111	0.107	0.106	0	0.16
00:59:16	0.087	0.099	0.102	0.101	0.099	0.094	0.097	0.104	0.103	0.104	0.088	0	0.111	0.127	0.127	0.124	0.119	0.119	0.113	0.123	0.117	0.111	0.094	-0.01	0.142	0.156	0.151	0.146	0.138	0.124	0.119	0.132	0.117	0.11	0.113	-0.01	0.162	0.169	0.164	0.158	0.142	0.151	0.136	0.136	0.117	0.107	0.114	0	0.168
01:14:16	0.068	0.075	0.079	0.079	0.076	0.076	0.08	0.091	0.101	0.106	0.09	0	0.095	0.104	0.107	0.106	0.103	0.1	0.103	0.116	0.116	0.117	0.097	-0.01	0.141	0.147	0.144	0.133	0.134	0.124	0.118	0.135	0.129	0.112	0.122	-0.01	0.17	0.18	0.177	0.173	0.155	0.164	0.152	0.151	0.124	0.115	0.12	0	0.194
01:29:16	0.055	0.06	0.059	0.06	0.056	0.062	0.07	0.071	0.087	0.111	0.083	0	0.072	0.085	0.082	0.082	0.083	0.087	0.089	0.102	0.112	0.112	0.105	-0.01	0.113	0.127	0.124	0.126	0.113	0.115	0.111	0.13	0.125	0.116	0.124	-0.01	0.188	0.198	0.191	0.182	0.168	0.184	0.156	0.163	0.132	0.114	0.127	0	0.223
01:44:16	0.052	0.055	0.051	0.053	0.049	0.053	0.058	0.066	0.082	0.104	0.079	0	0.062	0.066	0.067	0.067	0.065	0.071	0.078	0.084	0.1	0.108	0.099	-0.01	0.094	0.104	0.113	0.102	0.099	0.108	0.098	0.11	0.116	0.115	0.125	-0.01	0.201	0.207	0.21	0.202	0.183	0.202	0.166	0.166	0.14	0.118	0.125	0	0.253
01:59:16	0.044	0.052	0.05	0.05	0.047	0.051	0.059	0.056	0.07	0.095	0.074	0	0.058	0.055	0.067	0.061	0.053	0.059	0.069	0.074	0.09	0.102	0.095	-0.01	0.078	0.08	0.09	0.095	0.078	0.089	0.092	0.111	0.109	0.112	0.119	-0.01	0.187	0.192	0.204	0.18	0.16	0.185	0.176	0.162	0.142	0.118	0.129	0.001	0.267
02:14:16	0.044	0.049	0.053	0.05	0.048	0.053	0.061	0.054	0.061	0.085	0.07	0	0.058	0.057	0.059	0.064	0.051	0.057	0.058	0.064	0.077	0.092	0.09	-0.01	0.076	0.069	0.072	0.08	0.067	0.077	0.078	0.098	0.094	0.106	0.117	-0.01	0.163	0.168	0.196	0.149	0.141	0.188	0.167	0.151	0.131	0.116	0.124	0.001	0.267
02:29:16	0.047	0.045	0.052	0.051	0.051	0.055	0.06	0.054	0.055	0.078	0.065	0	0.059	0.059	0.058	0.054	0.05	0.051	0.053	0.057	0.07	0.087	0.088	-0.01	0.075	0.069	0.067	0.069	0.062	0.066	0.065	0.087	0.09	0.101	0.111	-0.01	0.151	0.15	0.18	0.147	0.122	0.152	0.149	0.139	0.129	0.111	0.126	0.001	0.271
02:44:16	0.051	0.047	0.053	0.054	0.052	0.056	0.06	0.052	0.051	0.074	0.06	0	0.062	0.058	0.056	0.054	0.047	0.049	0.048	0.051	0.062	0.077	0.077	-0.01	0.075	0.069	0.068	0.069	0.06	0.067	0.062	0.079	0.08	0.096	0.105	-0.01	0.13	0.129	0.142	0.114	0.097	0.136	0.13	0.12	0.118	0.108	0.125	0.001	0.265
02:59:16	0.054	0.051	0.059	0.058	0.053	0.057	0.061	0.05	0.048	0.069	0.055	0	0.066	0.054	0.053	0.052	0.047	0.049	0.047	0.047	0.061	0.074	0.073	-0.01	0.077	0.067	0.064	0.07	0.057	0.066	0.059	0.068	0.074	0.091	0.105	-0.01	0.124	0.115	0.123	0.101	0.084	0.121	0.112	0.107	0.112	0.105	0.119	0.001	0.264
03:14:16	0.059	0.056	0.062	0.061	0.053	0.058	0.063	0.048	0.044	0.065	0.05	0	0.07	0.059	0.056	0.053	0.046	0.048	0.046	0.048	0.056	0.07	0.063	-0.01	0.079	0.066	0.068	0.065	0.054	0.061	0.057	0.064	0.069	0.089	0.098	-0.01	0.126	0.11	0.125	0.101	0.08	0.113	0.1	0.094	0.108	0.106	0.116	0.001	0.241
03:29:16	0.064	0.062	0.07	0.063	0.054	0.059	0.063	0.047	0.042	0.059	0.044	0	0.075	0.063	0.057	0.057	0.047	0.047	0.045	0.045	0.054	0.067	0.058	-0.01	0.079	0.066	0.066	0.067	0.054	0.059	0.056	0.059	0.065	0.087	0.091	-0.01	0.128	0.109	0.115	0.096	0.077	0.11	0.096	0.088	0.104	0.102	0.111	0.001	0.22
03:44:16	0.07	0.071	0.078	0.067	0.055	0.059	0.063	0.046	0.04	0.054	0.04	0	0.08	0.067	0.062	0.058	0.047	0.046	0.044	0.043	0.05	0.063	0.053	-0.01	0.083	0.065	0.07	0.069	0.051	0.06	0.053	0.058	0.064	0.085	0.086	-0.01	0.129	0.105	0.114	0.09	0.076	0.107	0.092	0.082	0.1	0.098	0.107	0.001	0.201
03:59:16	0.082	0.08	0.087	0.072	0.054	0.059	0.063	0.045	0.037	0.048	0.037	0	0.091	0.077	0.065	0.059	0.047	0.046	0.044	0.042	0.047	0.059	0.048	-0.01	0.09	0.067	0.076	0.068	0.051	0.056	0.053	0.056	0.061	0.082	0.081	-0.01	0.13	0.103	0.111	0.088	0.074	0.104	0.088	0.079	0.097	0.094	0.104	0.001	0.192
04:14:16	0.092	0.091	0.097	0.08	0.055	0.059	0.063	0.044	0.036	0.044	0.036	0	0.104	0.086	0.07	0.061	0.048	0.046	0.044	0.04	0.044	0.054	0.046	-0.01	0.099	0.072	0.077	0.072	0.051	0.056	0.051	0.055	0.06	0.08	0.076	-0.01	0.13	0.103	0.11	0.087	0.072	0.1	0.085	0.077	0.097	0.09	0.102	0.001	0.187
04:29:16	0.103	0.1	0.106	0.089	0.054	0.059	0.064	0.043	0.034	0.039	0.033	0	0.114	0.099	0.079	0.065	0.049	0.046	0.043	0.04	0.041	0.049	0.043	-0.01	0.105	0.085	0.083	0.076	0.049	0.054	0.049	0.053	0.058	0.076	0.072	-0.01	0.131	0.105	0.111	0.086	0.07	0.097	0.082	0.074	0.096	0.088	0.098	0.001	0.193
04:44:16	0.116	0.11	0.115	0.099	0.054	0.059	0.062	0.042	0.032	0.035	0.032	0	0.124	0.112	0.087	0.069	0.049	0.046	0.043	0.039	0.039	0.045	0.041	-0.01	0.112	0.088	0.088	0.079	0.05	0.053	0.047	0.051	0.056	0.072	0.068	-0.01	0.135	0.109	0.116	0.087	0.068	0.094	0.08	0.073	0.097	0.086	0.094	0.001	0.195
04:59:16	0.127	0.121	0.125	0.108	0.055	0.059	0.061	0.04	0.031	0.032	0.03	0	0.135	0.124	0.095	0.071	0.049	0.047	0.043	0.038	0.037	0.042	0.039	-0.01	0.12	0.094	0.096	0.084	0.049	0.052	0.045	0.049	0.052	0.067	0.064	-0.01	0.137	0.119	0.122	0.088	0.067	0.092	0.076	0.072	0.098	0.084	0.091	0.001	0.197
05:14:16	0.141	0.132	0.134	0.114	0.055	0.059	0.06	0.038	0.029	0.029	0.029	0	0.15	0.133	0.103	0.076	0.048	0.046	0.043	0.037	0.035	0.038	0.037	-0.01	0.128	0.103	0.101	0.084	0.049	0.051	0.044	0.045	0.049	0.063	0.061	-0.01	0.14	0.129	0.128	0.09	0.066	0.089	0.072	0.068	0.098	0.083	0.088	0.001	0.201
05:29:16	0.152	0.141	0.145	0.123	0.056	0.059	0.06	0.037	0.027	0.027	0.028	0	0.161	0.145	0.119	0.082	0.049	0.047	0.042	0.036	0.033	0.035	0.036	-0.01	0.138	0.115	0.111	0.089	0.05	0.05	0.042	0.043	0.045	0.06	0.059	-0.01	0.143	0.136	0.14	0.093	0.065	0.086	0.068	0.064	0.097	0.081	0.084	0.001	0.201
05:44:16	0.165	0.15	0.156	0.133	0.057	0.059	0.06	0.036	0.027	0.027	0.028	0	0.171	0.162	0.13	0.09	0.049	0.047	0.042	0.036	0.032	0.034	0.035	-0.01	0.146	0.134	0.129	0.092	0.05	0.049	0.041	0.041	0.043	0.057	0.057	-0.01	0.148	0.146	0.15	0.099	0.064	0.084	0.065	0.062	0.096	0.08	0.081	0.002	0.205
05:59:16	0.174	0.165	0.167	0.139	0.058	0.059	0.058	0.034	0.025	0.024	0.026	0	0.184	0.175	0.147	0.099	0.048	0.047	0.041	0.034	0.03	0.031	0.033	-0.01	0.156	0.165	0.159	0.096	0.05	0.047	0.039	0.039	0.039	0.053	0.054	-0.01	0.151	0.155	0.161	0.105	0.061	0.079	0.061	0.057	0.092	0.076	0.078	0.001	0.204
06:14:16	0.178	0.176	0.178	0.153	0.059	0.059	0.058	0.033	0.025	0.024	0.025	0	0.19	0.187	0.158	0.114	0.05	0.047	0.039	0.032	0.028	0.029	0.032	-0.01	0.164	0.169	0.171	0.116	0.048	0.046	0.037	0.037	0.037	0.05	0.052	-0.01	0.159	0.171	0.174	0.116	0.06	0.076	0.058	0.054	0.088	0.074	0.075	0.001	0.205
06:29:16	0.178	0.184	0.185	0.163	0.061	0.06	0.058	0.032	0.025	0.024	0.025	0	0.2	0.195	0.168	0.13	0.05	0.047	0.039	0.032	0.027	0.028	0.032	-0.01	0.175	0.178	0.181	0.142	0.048	0.045	0.037	0.037	0.035	0.048	0.051	-0.01	0.164	0.179	0.179	0.137	0.059	0.073	0.057	0.052	0.085	0.073	0.074	0.002	0.21
06:44:16	0.181	0.189	0.191	0.169	0.062	0.06	0.057	0.03	0.024	0.022	0.024	0	0.204	0.203	0.173	0.143	0.05	0.046	0.037	0.03	0.026	0.026	0.03	-0.01	0.183	0.178	0.183	0.156	0.047	0.043	0.035	0.034	0.033	0.045	0.048	-0.01	0.169	0.18	0.183	0.146	0.058	0.069	0.053	0.049	0.08	0.07	0.071	0.001	0.213
06:59:16	0.184	0.195	0.198	0.176	0.063	0.06	0.058	0.03	0.024	0.022	0.024	0	0.212	0.204	0.177	0.149	0.05	0.046	0.036	0.03	0.025	0.025	0.029	-0.01	0.187	0.184	0.19	0.164	0.048	0.043	0.034	0.034	0.032	0.044	0.048	-0.01	0.171	0.182	0.182	0.148	0.058	0.067	0.053	0.048	0.078	0.069	0.069	0.002	0.215
07:14:16	0.19	0.201	0.203	0.181	0.066	0.06	0.057	0.03	0.023	0.022	0.023	0	0.214	0.212	0.18	0.158	0.05	0.046	0.035	0.028	0.024	0.024	0.028	-0.01	0.193	0.185	0.195	0.172	0.047	0.041	0.033	0.033	0.03	0.041	0.046	-0.01	0.174	0.184	0.188	0.156	0.058	0.064	0.051	0.046	0.075	0.067	0.068	0.002	0.217
07:29:16	0.197	0.201	0.203	0.188	0.069	0.06	0.057	0.029	0.023	0.021	0.022	0	0.216	0.214	0.183	0.17	0.049	0.046	0.034	0.028	0.024	0.023	0.027	-0.01	0.2	0.189	0.195	0.183	0.049	0.04	0.032	0.033	0.029	0.039	0.045	-0.01	0.183	0.196	0.2	0.169	0.059	0.062	0.05	0.044	0.071	0.065	0.066	0.002	0.223
07:44:16	0.197	0.2	0.203	0.194	0.072	0.06	0.056	0.028	0.022	0.021	0.022	0	0.211	0.211	0.187	0.174	0.05	0.046	0.033	0.027	0.023	0.023	0.027	-0.01	0.199	0.188	0.194	0.185	0.05	0.039	0.031	0.032	0.028	0.038	0.044	-0.01	0.185	0.195	0.203	0.171	0.06	0.06	0.049	0.043	0.068	0.063	0.064	0.002	0.223
07:59:16	0.202	0.196	0.201	0.195	0.076	0.06	0.056	0.028	0.021	0.02	0.021	0	0.213	0.215	0.191	0.177	0.053	0.046	0.033	0.026	0.023	0.022	0.026	-0.01	0.198	0.199	0.203	0.187	0.052	0.038	0.03	0.031	0.027	0.036	0.043	-0.01	0.193	0.204	0.209	0.183	0.063	0.058	0.047	0.041	0.065	0.061	0.062	0.002	0.229
08:14:16	0.206	0.2	0.202	0.196	0.081	0.059	0.056	0.028	0.021	0.02	0.021	0	0.219	0.218	0.191	0.177	0.054	0.046	0.032	0.025	0.022	0.021	0.025	-0.01	0.205	0.203	0.207	0.186	0.052	0.038	0.029	0.03	0.027	0.034	0.042	-0.01	0.195	0.201	0.208	0.185	0.066	0.056	0.046	0.041	0.062	0.059	0.061	0.002	0.231
08:29:16	0.211	0.209	0.209	0.201	0.084	0.059	0.055	0.027	0.02	0.019	0.02	0	0.221	0.223	0.202	0.184	0.056	0.046	0.031	0.025	0.022	0.021	0.024	-0.01	0.209	0.21	0.214	0.192	0.053	0.038	0.029	0.03	0.026	0.033	0.04	-0.01	0.204	0.204	0.212	0.189	0.071	0.055	0.046	0.04	0.059	0.058	0.059	0.002	0.233
08:44:16	0.216	0.212	0.214	0.206	0.089	0.059	0.055	0.027	0.02	0.019	0.02	0	0.23	0.233	0.202	0.186	0.058	0.046	0.031	0.024	0.022	0.02	0.024	-0.01	0.215	0.216	0.217	0.193	0.056	0.037	0.028	0.029	0.026	0.032	0.039	-0.01	0.205	0.207	0.214	0.191	0.078	0.054	0.045	0.039	0.057	0.056	0.058	0.002	0.237
08:59:16	0.224	0.217	0.22	0.211	0.097	0.059	0.054	0.027	0.019	0.019	0.019	0	0.237	0.235	0.213	0.191	0.061	0.046	0.03	0.023	0.021	0.02	0.023	-0.01	0.226	0.224	0.225	0.197	0.06	0.037	0.028	0.028	0.025	0.03	0.039	-0.01	0.208	0.214	0.217	0.195	0.084	0.053	0.044	0.038	0.055	0.055	0.057	0.002	0.243
09:14:16	0.229	0.223	0.225	0.214	0.102	0.059	0.054	0.026	0.019	0.018	0.018	0	0.235	0.234	0.216	0.197	0.064	0.046	0.03	0.023	0.021	0.02	0.023	-0.01	0.233	0.231	0.229	0.207	0.065	0.037	0.028	0.028	0.024	0.029	0.038	-0.01	0.215	0.21	0.221	0.203	0.096	0.052	0.043	0.037	0.053	0.053	0.055	0.002	0.247
09:29:16	0.239	0.227	0.234	0.223	0.107	0.059	0.054	0.026	0.018	0.018	0.018	0	0.247	0.247	0.227	0.205	0.071	0.046	0.029	0.023	0.021	0.019	0.023	-0.01	0.238	0.242	0.238	0.215	0.073	0.037	0.027	0.027	0.024	0.028	0.037	-0.01	0.22	0.223	0.23	0.21	0.112	0.052	0.043	0.037	0.051	0.052	0.054	0.002	0.258
09:44:16	0.245	0.236	0.242	0.231	0.112	0.059	0.054	0.025	0.018	0.018	0.018	0	0.253	0.253	0.23	0.211	0.074	0.046	0.029	0.022	0.02	0.018	0.022	-0.01	0.239	0.251	0.244	0.218	0.082	0.036	0.027	0.027	0.024	0.027	0.036	-0.01	0.222	0.225	0.233	0.218	0.119	0.051	0.042	0.036	0.049	0.051	0.054	0.002	0.264
09:59:16	0.248	0.24	0.246	0.236	0.116	0.059	0.054	0.025	0.018	0.018	0.018	0	0.259	0.262	0.233	0.219	0.08	0.046	0.029	0.022	0.02	0.018	0.022	-0.01	0.25	0.258	0.248	0.222	0.096	0.036	0.027	0.026	0.023	0.027	0.036	-0.01	0.232	0.231	0.238	0.221	0.128	0.051	0.042	0.036	0.047	0.05	0.053	0.002	0.269
10:14:16	0.251	0.244	0.248	0.241	0.122	0.059	0.054	0.024	0.017	0.017	0.017	0	0.266	0.276	0.237	0.222	0.092	0.046	0.029	0.021	0.019	0.018	0.021	-0.01	0.256	0.265	0.261	0.232	0.112	0.037	0.027	0.026	0.023	0.026	0.035	-0.01	0.236	0.23	0.239	0.222	0.141	0.051	0.041	0.035	0.046	0.048	0.052	0.002	0.268
10:29:16	0.259	0.248	0.259	0.252	0.123	0.06	0.054	0.024	0.017	0.017	0.017	0	0.271	0.275	0.245	0.23	0.097	0.046	0.029	0.021	0.019	0.018	0.021	-0.01	0.263	0.266	0.262	0.235	0.117	0.037	0.027	0.025	0.023	0.025	0.034	-0.01	0.245	0.239	0.245	0.231	0.141	0.051	0.041	0.035	0.044	0.048	0.051	0.002	0.275
10:44:16	0.269	0.256	0.262	0.259	0.129	0.06	0.054	0.023	0.017	0.017	0.017	0	0.281	0.284	0.255	0.233	0.104	0.046	0.029	0.02	0.019	0.018	0.02	-0.01	0.272	0.273	0.268	0.236	0.124	0.037	0.026	0.025	0.022	0.024	0.034	-0.01	0.247	0.242	0.244	0.233	0.151	0.051	0.041	0.034	0.043	0.047	0.05	0.002	0.278
10:59:16	0.274	0.261	0.267	0.265	0.133	0.06	0.054	0.023	0.017	0.017	0.017	0	0.292	0.287	0.271	0.247	0.111	0.046	0.029	0.02	0.019	0.017	0.02	-0.01	0.278	0.278	0.272	0.242	0.132	0.037	0.026	0.025	0.022	0.024	0.034	-0.01	0.255	0.247	0.249	0.242	0.157	0.051	0.041	0.034	0.041	0.046	0.049	0.002	0.293
11:14:16	0.28	0.268	0.276	0.269	0.139	0.06	0.054	0.022	0.016	0.017	0.016	0	0.301	0.292	0.28	0.258	0.118	0.046	0.028	0.019	0.019	0.017	0.02	-0.01	0.286	0.28	0.276	0.256	0.141	0.037	0.026	0.025	0.022	0.024	0.033	-0.01	0.258	0.251	0.255	0.242	0.165	0.051	0.041	0.034	0.04	0.045	0.049	0.002	0.297
11:29:16	0.288	0.274	0.285	0.274	0.149	0.061	0.054	0.021	0.016	0.017	0.016	0	0.309	0.303	0.278	0.267	0.126	0.047	0.029	0.019	0.018	0.017	0.02	-0.01	0.291	0.288	0.289	0.268	0.15	0.037	0.026	0.024	0.021	0.023	0.033	-0.01	0.256	0.253	0.259	0.249	0.169	0.051	0.04	0.034	0.038	0.044	0.048	0.002	0.285
11:44:16	0.293	0.278	0.289	0.281	0.154	0.06	0.054	0.021	0.016	0.016	0.016	0	0.316	0.309	0.287	0.279	0.13	0.047	0.029	0.019	0.018	0.017	0.019	-0.01	0.296	0.293	0.298	0.284	0.155	0.037	0.027	0.024	0.021	0.023	0.033	-0.01	0.259	0.26	0.261	0.257	0.178	0.051	0.04	0.034	0.038	0.044	0.048	0.002	0.293
11:59:16	0.296	0.286	0.297	0.287	0.16	0.061	0.054	0.02	0.016	0.016	0.016	0	0.32	0.319	0.297	0.282	0.136	0.047	0.029	0.019	0.018	0.017	0.019	-0.01	0.302	0.309	0.308	0.286	0.159	0.037	0.026	0.024	0.021	0.022	0.032	-0.01	0.269	0.269	0.265	0.272	0.186	0.052	0.04	0.033	0.037	0.043	0.048	0.002	0.291
12:14:16	0.302	0.292	0.301	0.288	0.169	0.061	0.055	0.02	0.016	0.016	0.016	0	0.329	0.324	0.302	0.298	0.143	0.047	0.029	0.019	0.018	0.016	0.019	-0.01	0.315	0.317	0.315	0.291	0.171	0.037	0.026	0.024	0.021	0.022	0.032	-0.01	0.274	0.276	0.268	0.277	0.193	0.051	0.04	0.033	0.036	0.042	0.047	0.002	0.293
12:29:16	0.303	0.301	0.31	0.3	0.171	0.061	0.055	0.019	0.016	0.016	0.015	0	0.334	0.333	0.311	0.299	0.146	0.047	0.029	0.019	0.018	0.016	0.019	-0.01	0.318	0.313	0.323	0.302	0.17	0.038	0.027	0.024	0.021	0.022	0.032	-0.01	0.282	0.273	0.288	0.286	0.198	0.052	0.04	0.033	0.035	0.041	0.047	0.002	0.3
12:44:16	0.307	0.304	0.312	0.303	0.179	0.062	0.055	0.019	0.016	0.016	0.015	0	0.336	0.339	0.323	0.311	0.154	0.047	0.029	0.018	0.018	0.016	0.019	-0.01	0.32	0.324	0.333	0.32	0.181	0.037	0.026	0.024	0.02	0.022	0.031	-0.01	0.283	0.281	0.299	0.291	0.203	0.052	0.04	0.033	0.034	0.041	0.046	0.002	0.309
12:59:16	0.312	0.311	0.32	0.307	0.186	0.062	0.055	0.018	0.016	0.016	0.015	0	0.34	0.344	0.312	0.313	0.161	0.047	0.029	0.018	0.018	0.016	0.018	-0.01	0.324	0.327	0.331	0.31	0.191	0.038	0.026	0.024	0.02	0.021	0.031	-0.01	0.289	0.287	0.297	0.295	0.209	0.052	0.04	0.033	0.033	0.04	0.046	0.002	0.305
13:14:16	0.314	0.315	0.325	0.315	0.186	0.062	0.055	0.018	0.016	0.016	0.015	0	0.346	0.349	0.327	0.317	0.162	0.047	0.029	0.018	0.018	0.016	0.018	-0.01	0.33	0.338	0.335	0.319	0.196	0.038	0.026	0.024	0.02	0.021	0.031	-0.01	0.293	0.291	0.307	0.3	0.217	0.052	0.04	0.032	0.033	0.04	0.045	0.002	0.312
13:29:16	0.317	0.317	0.328	0.319	0.195	0.062	0.056	0.018	0.016	0.016	0.015	0	0.349	0.354	0.333	0.322	0.168	0.048	0.028	0.018	0.018	0.016	0.018	-0.01	0.339	0.344	0.347	0.331	0.204	0.038	0.026	0.024	0.02	0.021	0.03	-0.01	0.3	0.305	0.319	0.308	0.225	0.053	0.04	0.032	0.032	0.039	0.045	0.002	0.32
13:44:16	0.32	0.324	0.336	0.323	0.202	0.063	0.056	0.018	0.015	0.016	0.015	0	0.354	0.356	0.333	0.329	0.174	0.048	0.028	0.018	0.018	0.016	0.018	-0.01	0.342	0.348	0.347	0.328	0.204	0.039	0.026	0.023	0.02	0.021	0.03	-0.01	0.307	0.311	0.317	0.318	0.225	0.052	0.04	0.032	0.032	0.039	0.045	0.002	0.321
13:59:16	0.324	0.331	0.34	0.33	0.206	0.063	0.056	0.017	0.016	0.016	0.014	0	0.359	0.37	0.348	0.341	0.176	0.048	0.028	0.018	0.018	0.016	0.018	-0.01	0.35	0.35	0.356	0.338	0.212	0.039	0.026	0.023	0.02	0.021	0.03	-0.01	0.314	0.317	0.322	0.323	0.235	0.053	0.04	0.032	0.031	0.038	0.044	0.002	0.329
14:14:16	0.327	0.336	0.346	0.334	0.211	0.063	0.056	0.017	0.015	0.016	0.014	0	0.364	0.368	0.347	0.34	0.182	0.048	0.027	0.018	0.017	0.016	0.017	-0.01	0.35	0.354	0.358	0.344	0.214	0.039	0.026	0.023	0.019	0.021	0.03	-0.01	0.318	0.32	0.327	0.327	0.239	0.053	0.04	0.032	0.031	0.038	0.044	0.002	0.327
14:29:16	0.329	0.334	0.349	0.336	0.213	0.063	0.056	0.017	0.015	0.015	0.014	0	0.365	0.372	0.346	0.342	0.188	0.048	0.027	0.018	0.018	0.015	0.017	-0.01	0.353	0.359	0.363	0.355	0.217	0.039	0.026	0.023	0.019	0.02	0.03	-0.01	0.32	0.329	0.333	0.326	0.242	0.054	0.041	0.032	0.03	0.037	0.044	0.002	0.326
14:44:16	0.33	0.34	0.351	0.342	0.22	0.064	0.056	0.017	0.015	0.015	0.014	0	0.364	0.376	0.359	0.347	0.204	0.049	0.027	0.018	0.018	0.015	0.017	-0.01	0.355	0.363	0.366	0.351	0.232	0.04	0.026	0.023	0.019	0.02	0.03	-0.01	0.321	0.337	0.341	0.338	0.263	0.054	0.041	0.032	0.03	0.037	0.043	0.002	0.327
14:59:16	0.334	0.345	0.356	0.342	0.224	0.064	0.056	0.017	0.015	0.015	0.014	0	0.37	0.382	0.363	0.358	0.211	0.049	0.026	0.018	0.018	0.015	0.017	-0.01	0.359	0.369	0.372	0.354	0.236	0.04	0.026	0.023	0.019	0.02	0.03	-0.01	0.324	0.338	0.34	0.343	0.259	0.054	0.041	0.032	0.03	0.037	0.043	0.002	0.334
15:14:16	0.338	0.349	0.362	0.344	0.23	0.064	0.056	0.017	0.015	0.015	0.014	0	0.372	0.386	0.365	0.363	0.219	0.049	0.026	0.018	0.018	0.015	0.017	-0.01	0.365	0.372	0.373	0.357	0.24	0.041	0.026	0.023	0.019	0.02	0.03	-0.01	0.33	0.344	0.347	0.346	0.271	0.055	0.041	0.032	0.03	0.036	0.043	0.002	0.336
15:29:16	0.337	0.348	0.364	0.35	0.235	0.064	0.057	0.017	0.015	0.016	0.014	0	0.373	0.388	0.37	0.367	0.227	0.049	0.026	0.018	0.018	0.015	0.017	-0.01	0.366	0.373	0.372	0.366	0.259	0.041	0.025	0.023	0.018	0.02	0.029	-0.01	0.33	0.345	0.348	0.347	0.279	0.056	0.041	0.032	0.029	0.036	0.043	0.002	0.339
15:44:16	0.343	0.351	0.367	0.357	0.241	0.065	0.056	0.017	0.015	0.015	0.014	0	0.379	0.39	0.37	0.369	0.231	0.049	0.025	0.018	0.018	0.015	0.017	-0.01	0.368	0.377	0.376	0.375	0.257	0.042	0.025	0.023	0.018	0.02	0.029	-0.01	0.334	0.35	0.36	0.361	0.287	0.056	0.041	0.032	0.029	0.036	0.043	0.002	0.341
15:59:16	0.34	0.357	0.373	0.36	0.244	0.065	0.056	0.017	0.015	0.015	0.014	0	0.378	0.385	0.369	0.377	0.234	0.05	0.025	0.018	0.018	0.015	0.016	-0.01	0.371	0.372	0.377	0.372	0.258	0.043	0.025	0.023	0.018	0.02	0.029	-0.01	0.337	0.352	0.354	0.357	0.284	0.057	0.041	0.032	0.029	0.036	0.042	0.002	0.342
16:14:16	0.339	0.36	0.372	0.36	0.247	0.065	0.056	0.016	0.015	0.015	0.013	0	0.385	0.394	0.374	0.375	0.239	0.05	0.025	0.018	0.017	0.015	0.016	-0.01	0.375	0.383	0.384	0.379	0.265	0.044	0.025	0.023	0.018	0.02	0.029	-0.01	0.338	0.356	0.361	0.359	0.299	0.057	0.041	0.031	0.029	0.036	0.042	0.002	0.347
16:29:16	0.341	0.357	0.374	0.363	0.257	0.066	0.056	0.016	0.015	0.015	0.013	0	0.382	0.393	0.373	0.375	0.246	0.05	0.025	0.018	0.018	0.015	0.016	-0.01	0.372	0.38	0.385	0.375	0.276	0.044	0.025	0.023	0.018	0.02	0.029	-0.01	0.336	0.369	0.357	0.361	0.305	0.059	0.041	0.031	0.029	0.035	0.042	0.002	0.342
16:44:16	0.343	0.358	0.375	0.361	0.258	0.066	0.056	0.016	0.015	0.015	0.013	0	0.382	0.394	0.376	0.377	0.248	0.051	0.024	0.018	0.018	0.015	0.016	-0.01	0.372	0.379	0.382	0.375	0.279	0.045	0.025	0.023	0.018	0.02	0.029	-0.01	0.336	0.367	0.361	0.364	0.312	0.059	0.041	0.031	0.029	0.035	0.042	0.002	0.344
16:59:16	0.343	0.357	0.373	0.375	0.26	0.066	0.055	0.016	0.015	0.015	0.013	0	0.385	0.4	0.386	0.38	0.252	0.051	0.024	0.018	0.018	0.015	0.016	-0.01	0.379	0.392	0.389	0.379	0.286	0.047	0.024	0.023	0.018	0.019	0.028	-0.01	0.344	0.374	0.364	0.366	0.313	0.06	0.041	0.031	0.028	0.035	0.041	0.002	0.352
17:14:16	0.346	0.366	0.385	0.373	0.261	0.066	0.055	0.016	0.015	0.015	0.013	0	0.393	0.401	0.386	0.386	0.254	0.051	0.024	0.018	0.018	0.015	0.016	-0.01	0.382	0.39	0.396	0.388	0.283	0.048	0.024	0.023	0.018	0.019	0.028	-0.01	0.345	0.375	0.369	0.365	0.31	0.061	0.041	0.031	0.028	0.035	0.041	0.002	0.352
17:29:16	0.346	0.369	0.386	0.378	0.271	0.068	0.056	0.017	0.016	0.016	0.014	0	0.388	0.403	0.391	0.393	0.261	0.053	0.025	0.019	0.018	0.016	0.017	-0.01	0.383	0.388	0.391	0.39	0.294	0.05	0.025	0.024	0.019	0.02	0.029	-0.01	0.348	0.379	0.373	0.38	0.322	0.063	0.042	0.032	0.029	0.035	0.042	0.003	0.355
17:44:16	0.344	0.366	0.383	0.379	0.27	0.067	0.055	0.016	0.015	0.015	0.013	0	0.393	0.404	0.384	0.386	0.265	0.052	0.024	0.018	0.018	0.015	0.016	-0.01	0.386	0.394	0.398	0.39	0.296	0.051	0.024	0.023	0.018	0.019	0.028	-0.01	0.35	0.382	0.368	0.374	0.329	0.064	0.041	0.031	0.028	0.034	0.041	0.002	0.357
17:59:16	0.352	0.377	0.39	0.383	0.272	0.068	0.055	0.016	0.015	0.015	0.013	0	0.398	0.402	0.398	0.396	0.272	0.053	0.023	0.018	0.018	0.015	0.016	-0.01	0.388	0.392	0.4	0.394	0.304	0.053	0.024	0.023	0.018	0.019	0.028	-0.01	0.352	0.376	0.373	0.379	0.334	0.064	0.041	0.032	0.028	0.034	0.041	0.002	0.358
Average
Time	A1	A2	A3	A4	A5	A6	A7	A8	A9	A10	A11	A12	B1	B2	B3	B4	B5	B6	B7	B8	B9	B10	B11	B12	C1	C2	C3	C4	C5	C6	C7	C8	C9	C10	C11	C12	D1	D2	D3	D4	D5	D6	D7	D8	D9	D10	D11	D12	E1
00:14:16	0.062	0.0673333	0.0623333	0.0626667	0.0613333	0.0603333	0.0593333	0.0626667	0.0623333	0.064	0.0643333	0	0.06	0.062	0.0656667	0.0576667	0.0623333	0.059	0.0606667	0.061	0.0576667	0.0576667	0.061	-0.00666667	0.0586667	0.0613333	0.0623333	0.0623333	0.0616667	0.0583333	0.0583333	0.0623333	0.0593333	0.06	0.0633333	-0.00333333	0.0593333	0.06	0.0603333	0.0593333	0.0603333	0.06	0.0606667	0.0603333	0.0593333	0.06	0.0613333	0	0.0586667
00:29:16	0.0756667	0.076	0.0733333	0.0736667	0.0723333	0.0706667	0.0706667	0.073	0.071	0.0713333	0.0663333	0	0.0766667	0.077	0.0793333	0.0703333	0.0756667	0.0723333	0.0723333	0.0726667	0.068	0.0666667	0.0703333	-0.00633333	0.076	0.077	0.0766667	0.074	0.0733333	0.0683333	0.0703333	0.073	0.0696667	0.069	0.0723333	-0.00333333	0.081	0.0796667	0.0743333	0.073	0.0723333	0.0703333	0.0716667	0.0713333	0.0696667	0.0683333	0.0703333	0	0.0803333
00:44:16	0.0913333	0.092	0.0926667	0.093	0.088	0.0863333	0.0853333	0.0866667	0.0813333	0.081	0.0713333	0	0.0976667	0.102667	0.103	0.095	0.099	0.0946667	0.0963333	0.0946667	0.0853333	0.0823333	0.079	-0.00333333	0.100667	0.106667	0.101667	0.0986667	0.094	0.0906667	0.0903333	0.0933333	0.0836667	0.0813333	0.0833333	-0.00333333	0.112	0.108667	0.109	0.102	0.0976667	0.0913333	0.0896667	0.0906667	0.083	0.0836667	0.0866667	0	0.113
00:59:16	0.102333	0.112333	0.113667	0.113	0.103667	0.106	0.105	0.106333	0.0956667	0.09	0.0773333	0	0.116	0.13	0.127333	0.123667	0.128	0.121667	0.117	0.113	0.0983333	0.0906667	0.087	-0.00333333	0.124667	0.138333	0.130667	0.133	0.124	0.120667	0.114333	0.116333	0.104	0.096	0.0963333	-0.00333333	0.143333	0.140333	0.133667	0.137667	0.132	0.127333	0.122667	0.119667	0.107	0.102333	0.1	0	0.151
01:14:16	0.081	0.0926667	0.099	0.099	0.0966667	0.0916667	0.0936667	0.104333	0.0993333	0.099	0.0886667	0	0.108333	0.121667	0.123667	0.116667	0.122333	0.119667	0.119333	0.119667	0.114333	0.103667	0.0946667	-0.00333333	0.13	0.143667	0.144	0.140333	0.135	0.129	0.125333	0.128333	0.114667	0.105333	0.103667	-0.00333333	0.158667	0.164333	0.155667	0.150667	0.146333	0.145	0.135667	0.131667	0.116	0.108667	0.108333	0	0.166333
01:29:16	0.0636667	0.0706667	0.0743333	0.076	0.072	0.0736667	0.0763333	0.09	0.100667	0.101	0.094	0	0.0906667	0.096	0.1	0.0943333	0.101667	0.101	0.105	0.113	0.116333	0.105667	0.0943333	-0.00333333	0.123	0.132667	0.135	0.129	0.131333	0.122333	0.117333	0.125	0.119333	0.108	0.111333	-0.00333333	0.170667	0.164667	0.162333	0.159333	0.157	0.154	0.144667	0.14	0.119333	0.115667	0.111	0	0.188333
01:44:16	0.0516667	0.0586667	0.0576667	0.059	0.0576667	0.0603333	0.0636667	0.0723333	0.0943333	0.104667	0.091	0	0.076	0.0793333	0.0806667	0.081	0.0886667	0.0843333	0.0876667	0.096	0.109333	0.106	0.0996667	-0.003	0.108667	0.117	0.123	0.126	0.118667	0.116667	0.109	0.118333	0.116667	0.112667	0.114333	-0.00333333	0.179667	0.177667	0.181667	0.173	0.167	0.166	0.147667	0.155	0.13	0.114667	0.114333	0	0.211667
01:59:16	0.0453333	0.0516667	0.0463333	0.0476667	0.0463333	0.051	0.054	0.063	0.0863333	0.0983333	0.0833333	0	0.0613333	0.0656667	0.0646667	0.0613333	0.0643333	0.074	0.079	0.0843333	0.100667	0.104333	0.096	-0.00333333	0.0936667	0.101	0.108333	0.101	0.100333	0.104	0.104	0.108	0.114333	0.111	0.114667	-0.00333333	0.185	0.193	0.188333	0.188333	0.183333	0.182	0.166667	0.160333	0.137333	0.119333	0.114	0	0.241667
02:14:16	0.0413333	0.0483333	0.0453333	0.046	0.046	0.0473333	0.0533333	0.0546667	0.078	0.0906667	0.078	0	0.055	0.0563333	0.061	0.0523333	0.0556667	0.061	0.0653333	0.0733333	0.0933333	0.100667	0.091	-0.003	0.0783333	0.0803333	0.0853333	0.0896667	0.0866667	0.0963333	0.0923333	0.100333	0.109	0.110333	0.112667	-0.00333333	0.180667	0.181	0.186333	0.183	0.171667	0.171333	0.171	0.154667	0.137667	0.120667	0.118	0.000333333	0.264333
02:29:16	0.0396667	0.0463333	0.0476667	0.0463333	0.0446667	0.0493333	0.055	0.052	0.067	0.081	0.071	0	0.052	0.0536667	0.0576667	0.054	0.054	0.0556667	0.0596667	0.0646667	0.0816667	0.0916667	0.087	-0.003	0.0746667	0.0703333	0.0753333	0.0793333	0.0726667	0.08	0.0823333	0.0943333	0.0963333	0.106333	0.108667	-0.00333333	0.164	0.162	0.173333	0.151333	0.145	0.168	0.157667	0.148333	0.128	0.118333	0.117667	0.000333333	0.271667
02:44:16	0.0436667	0.0456667	0.0483333	0.0476667	0.0483333	0.0526667	0.0533333	0.051	0.0596667	0.0736667	0.0646667	0	0.0523333	0.0553333	0.054	0.0476667	0.052	0.0526667	0.0536667	0.0566667	0.0716667	0.0856667	0.0803333	-0.003	0.0703333	0.0686667	0.0696667	0.071	0.0683333	0.0713333	0.0706667	0.0816667	0.089	0.102333	0.102667	-0.00333333	0.151333	0.142333	0.152	0.145	0.127667	0.147	0.146333	0.136667	0.122	0.115333	0.119	0.000333333	0.27
02:59:16	0.0476667	0.0473333	0.0506667	0.051	0.0506667	0.0556667	0.054	0.0496667	0.0556667	0.0706667	0.058	0	0.0543333	0.053	0.052	0.0456667	0.0503333	0.051	0.0496667	0.0516667	0.0633333	0.077	0.073	-0.00333333	0.0693333	0.0673333	0.069	0.0686667	0.065	0.0683333	0.0663333	0.0713333	0.0806667	0.096	0.0986667	-0.00333333	0.13	0.117333	0.124667	0.113333	0.101667	0.127	0.129667	0.123667	0.114667	0.113333	0.116667	0.000333333	0.267
03:14:16	0.0513333	0.0503333	0.0546667	0.0543333	0.0526667	0.057	0.0546667	0.048	0.0526667	0.0653333	0.0523333	0	0.0586667	0.0503333	0.0506667	0.0453333	0.0483333	0.05	0.048	0.0476667	0.0613333	0.074	0.0676667	-0.00333333	0.0703333	0.065	0.0656667	0.0666667	0.061	0.0666667	0.064	0.064	0.0733333	0.0926667	0.095	-0.00333333	0.122333	0.105667	0.107333	0.102	0.0913333	0.111333	0.110333	0.112333	0.109667	0.110667	0.113667	0.000333333	0.260333
03:29:16	0.057	0.057	0.0586667	0.058	0.054	0.0586667	0.057	0.048	0.0496667	0.0606667	0.0473333	0	0.0636667	0.0516667	0.0516667	0.0463333	0.048	0.049	0.0473333	0.0473333	0.058	0.0696667	0.0603333	-0.003	0.0716667	0.0636667	0.066	0.064	0.0586667	0.0633333	0.061	0.0613333	0.0693333	0.089	0.0893333	-0.00333333	0.118667	0.101333	0.106333	0.0966667	0.0856667	0.104	0.1	0.0993333	0.105333	0.110333	0.109	0.000333333	0.246
03:44:16	0.0616667	0.0613333	0.065	0.0606667	0.0543333	0.06	0.0576667	0.0473333	0.0466667	0.0553333	0.042	0	0.0693333	0.055	0.0556667	0.0493333	0.0496667	0.0496667	0.0473333	0.0453333	0.0553333	0.0666667	0.0556667	-0.003	0.073	0.0626667	0.0643333	0.0646667	0.0583333	0.062	0.0603333	0.0566667	0.0663333	0.0873333	0.0836667	-0.00333333	0.12	0.099	0.101333	0.0946667	0.0826667	0.0996667	0.0946667	0.093	0.101667	0.108667	0.104667	0.000333333	0.226333
03:59:16	0.0676667	0.0696667	0.0726667	0.0643333	0.0556667	0.061	0.0583333	0.0466667	0.043	0.05	0.0383333	0	0.0766667	0.0613333	0.0616667	0.0516667	0.049	0.0483333	0.0456667	0.043	0.051	0.062	0.0506667	-0.003	0.0756667	0.0626667	0.0676667	0.0656667	0.0563333	0.0613333	0.059	0.0556667	0.064	0.085	0.078	-0.00333333	0.119333	0.0966667	0.1	0.091	0.081	0.0966667	0.0906667	0.0883333	0.099	0.103333	0.100667	0.000333333	0.214
04:14:16	0.0776667	0.0783333	0.0816667	0.069	0.0553333	0.0613333	0.0583333	0.046	0.0403333	0.0446667	0.0353333	0	0.0846667	0.07	0.0663333	0.0543333	0.0503333	0.0476667	0.0446667	0.042	0.0483333	0.0573333	0.0466667	-0.003	0.0813333	0.064	0.07	0.0656667	0.0546667	0.058	0.058	0.054	0.062	0.0826667	0.0733333	-0.00333333	0.12	0.095	0.097	0.0876667	0.0786667	0.094	0.087	0.084	0.096	0.0993333	0.0973333	0.000333333	0.195667
04:29:16	0.088	0.0876667	0.091	0.0743333	0.0556667	0.061	0.0583333	0.045	0.0376667	0.04	0.0333333	0	0.0963333	0.0826667	0.0743333	0.0576667	0.0513333	0.0473333	0.0446667	0.0403333	0.0453333	0.0526667	0.0433333	-0.00333333	0.0896667	0.0673333	0.0726667	0.0686667	0.0556667	0.0586667	0.0573333	0.053	0.0596667	0.0796667	0.068	-0.00333333	0.12	0.0946667	0.0966667	0.0866667	0.0766667	0.0906667	0.0833333	0.081	0.0946667	0.0953333	0.094	0.000333333	0.192667
04:44:16	0.0986667	0.0966667	0.100667	0.0823333	0.0556667	0.062	0.0586667	0.0436667	0.0356667	0.0356667	0.0313333	0	0.107	0.0956667	0.084	0.0616667	0.053	0.0486667	0.0446667	0.0396667	0.0426667	0.0483333	0.041	-0.003	0.097	0.0766667	0.081	0.0723333	0.055	0.057	0.0556667	0.0516667	0.0576667	0.0763333	0.0646667	-0.00333333	0.122	0.0963333	0.098	0.0853333	0.075	0.088	0.0813333	0.0786667	0.0936667	0.094	0.0906667	0.000333333	0.191667
04:59:16	0.109333	0.106333	0.109	0.0906667	0.0553333	0.062	0.058	0.0423333	0.0333333	0.0323333	0.03	0	0.115333	0.107	0.0933333	0.066	0.0536667	0.048	0.0443333	0.0386667	0.041	0.0443333	0.039	-0.003	0.104333	0.081	0.084	0.075	0.055	0.0556667	0.0536667	0.0493333	0.055	0.073	0.0606667	-0.00333333	0.125	0.0996667	0.1	0.085	0.073	0.0853333	0.079	0.0766667	0.093	0.092	0.0873333	0.000333333	0.196333
05:14:16	0.121	0.116333	0.118667	0.0993333	0.056	0.0616667	0.0573333	0.0406667	0.0313333	0.0293333	0.0283333	0	0.126333	0.117333	0.103333	0.07	0.054	0.049	0.0443333	0.0376667	0.0383333	0.041	0.0366667	-0.003	0.111333	0.0883333	0.09	0.0783333	0.0546667	0.0546667	0.0516667	0.047	0.052	0.069	0.057	-0.00333333	0.127667	0.106667	0.105667	0.0866667	0.0716667	0.0836667	0.0763333	0.0753333	0.093	0.0903333	0.0846667	0.000333333	0.197667
05:29:16	0.132333	0.127333	0.129667	0.106333	0.0556667	0.0623333	0.056	0.0393333	0.0296667	0.0273333	0.0273333	0	0.140333	0.132667	0.115	0.077	0.0536667	0.048	0.044	0.0366667	0.036	0.0373333	0.0353333	-0.003	0.120667	0.103333	0.101333	0.0806667	0.0546667	0.0536667	0.05	0.0443333	0.049	0.0653333	0.0543333	-0.00333333	0.131333	0.113333	0.109667	0.0873333	0.0706667	0.0813333	0.0733333	0.0723333	0.0933333	0.0893333	0.0813333	0.000333333	0.199667
05:44:16	0.143	0.138	0.141	0.115667	0.0566667	0.062	0.0553333	0.038	0.028	0.0256667	0.0263333	0	0.151	0.144667	0.128667	0.084	0.0543333	0.049	0.0433333	0.0356667	0.034	0.035	0.0343333	-0.003	0.126333	0.11	0.109667	0.0833333	0.0546667	0.0526667	0.048	0.0423333	0.0453333	0.0616667	0.052	-0.00333333	0.134667	0.122333	0.121	0.09	0.0693333	0.0783333	0.07	0.069	0.0926667	0.0876667	0.0776667	0.000333333	0.200333
05:59:16	0.153667	0.147	0.151	0.123667	0.0573333	0.062	0.055	0.0366667	0.0273333	0.025	0.026	0	0.160667	0.152333	0.138667	0.0916667	0.055	0.0486667	0.0426667	0.0346667	0.0323333	0.0323333	0.0326667	-0.003	0.134333	0.128667	0.126	0.0873333	0.054	0.051	0.0463333	0.04	0.042	0.0583333	0.05	-0.00333333	0.138333	0.132333	0.129333	0.0943333	0.0676667	0.076	0.067	0.0656667	0.092	0.0863333	0.0753333	0.000666667	0.202
06:14:16	0.165	0.158333	0.161667	0.13	0.0576667	0.062	0.0533333	0.0346667	0.026	0.0233333	0.0246667	0	0.168667	0.164333	0.149	0.1	0.0543333	0.0476667	0.0416667	0.0333333	0.0303333	0.0296667	0.0313333	-0.003	0.142667	0.146	0.145333	0.0916667	0.0533333	0.0496667	0.0443333	0.038	0.0386667	0.0543333	0.0476667	-0.00333333	0.142333	0.143667	0.139667	0.097	0.0656667	0.0723333	0.0633333	0.0616667	0.0896667	0.0836667	0.0726667	0.000333333	0.202333
06:29:16	0.171667	0.170333	0.171	0.142	0.0583333	0.0616667	0.053	0.034	0.0256667	0.0233333	0.0236667	0	0.181667	0.180667	0.163333	0.111	0.055	0.0473333	0.0403333	0.032	0.029	0.028	0.0303333	-0.003	0.153	0.156667	0.159333	0.103	0.0523333	0.0476667	0.0426667	0.0363333	0.036	0.051	0.046	-0.00333333	0.148333	0.157667	0.154667	0.106333	0.0643333	0.0693333	0.06	0.0586667	0.087	0.0813333	0.07	0.000333333	0.204333
06:44:16	0.179	0.177667	0.180333	0.151333	0.0596667	0.0623333	0.0523333	0.033	0.025	0.0226667	0.0236667	0	0.19	0.187	0.173667	0.125	0.055	0.0473333	0.0396667	0.0316667	0.0276667	0.0266667	0.0296667	-0.003	0.159	0.163	0.170333	0.118667	0.052	0.0466667	0.0416667	0.0353333	0.034	0.048	0.0443333	-0.00333333	0.154333	0.164333	0.163333	0.118667	0.0633333	0.0663333	0.0573333	0.0556667	0.0836667	0.0793333	0.069	0.000666667	0.207
06:59:16	0.182333	0.184667	0.187333	0.158333	0.0606667	0.0616667	0.051	0.031	0.0243333	0.0216667	0.0223333	0	0.195333	0.198	0.179667	0.14	0.0553333	0.0473333	0.0376667	0.03	0.0263333	0.025	0.028	-0.00333333	0.167667	0.173333	0.179667	0.134	0.051	0.0446667	0.039	0.033	0.0316667	0.045	0.0423333	-0.00333333	0.159	0.17	0.172	0.128333	0.0616667	0.0626667	0.054	0.0523333	0.0793333	0.0763333	0.0656667	0.000333333	0.209667
07:14:16	0.187333	0.189	0.193667	0.165	0.062	0.062	0.0513333	0.0306667	0.024	0.021	0.0223333	0	0.202	0.199333	0.189	0.147333	0.056	0.047	0.037	0.0296667	0.0253333	0.0246667	0.0276667	-0.003	0.172	0.175667	0.185667	0.146667	0.0516667	0.0436667	0.0383333	0.0326667	0.0303333	0.0433333	0.0416667	-0.00333333	0.162333	0.175	0.176333	0.135667	0.0616667	0.0606667	0.053	0.0506667	0.0763333	0.0743333	0.0646667	0.000666667	0.212667
07:29:16	0.190667	0.197	0.199667	0.173667	0.0643333	0.0616667	0.05	0.0306667	0.0233333	0.021	0.0216667	0	0.205667	0.203	0.193667	0.159333	0.0566667	0.0466667	0.036	0.0283333	0.0246667	0.0236667	0.027	-0.003	0.182667	0.179667	0.191	0.162333	0.0506667	0.0426667	0.0373333	0.032	0.029	0.0406667	0.04	-0.00333333	0.167667	0.176	0.181333	0.145667	0.0613333	0.0583333	0.0506667	0.0486667	0.0726667	0.072	0.063	0.000666667	0.215667
07:44:16	0.197333	0.199333	0.202	0.18	0.0663333	0.0616667	0.0496667	0.0296667	0.023	0.02	0.021	0	0.208667	0.210333	0.199	0.167	0.0566667	0.0463333	0.0353333	0.0276667	0.0243333	0.023	0.0263333	-0.003	0.188	0.183667	0.195333	0.174667	0.0516667	0.0416667	0.036	0.0313333	0.0276667	0.0383333	0.039	-0.00333333	0.172667	0.184333	0.191333	0.159667	0.0613333	0.0556667	0.0493333	0.047	0.0683333	0.0696667	0.061	0.000666667	0.219667
07:59:16	0.200667	0.201333	0.202333	0.186333	0.0686667	0.061	0.0486667	0.0286667	0.0223333	0.02	0.0203333	0	0.208	0.209333	0.201	0.173333	0.057	0.046	0.0336667	0.027	0.023	0.022	0.0253333	-0.00333333	0.191	0.184	0.193667	0.177333	0.0516667	0.0403333	0.0346667	0.0306667	0.0263333	0.0366667	0.0376667	-0.00333333	0.176333	0.185667	0.193667	0.164333	0.0623333	0.0536667	0.0473333	0.0453333	0.0643333	0.067	0.0593333	0.000666667	0.221667
08:14:16	0.205	0.202333	0.202	0.191	0.072	0.0613333	0.0486667	0.029	0.0216667	0.0196667	0.02	0	0.211667	0.212667	0.202333	0.179333	0.0603333	0.046	0.0336667	0.0263333	0.0233333	0.0216667	0.025	-0.003	0.195333	0.190333	0.197667	0.184667	0.052	0.0393333	0.034	0.03	0.0256667	0.0353333	0.0366667	-0.00333333	0.183333	0.188333	0.199	0.174667	0.064	0.052	0.0463333	0.044	0.0613333	0.0646667	0.058	0.000666667	0.225333
08:29:16	0.206	0.203667	0.204333	0.193	0.075	0.0606667	0.048	0.028	0.0216667	0.019	0.0196667	0	0.214333	0.214333	0.202333	0.180333	0.061	0.0463333	0.0326667	0.0253333	0.0226667	0.021	0.024	-0.003	0.198	0.196333	0.199667	0.185333	0.052	0.039	0.033	0.029	0.0253333	0.0333333	0.036	-0.00333333	0.184667	0.189667	0.197333	0.177667	0.0656667	0.0503333	0.0453333	0.0433333	0.0583333	0.063	0.057	0.000666667	0.227
08:44:16	0.209667	0.207667	0.207667	0.197333	0.078	0.061	0.047	0.0273333	0.021	0.019	0.019	0	0.218333	0.219667	0.208	0.186333	0.0633333	0.046	0.032	0.0246667	0.0223333	0.0206667	0.0236667	-0.003	0.203333	0.206	0.209333	0.189	0.0523333	0.0386667	0.0326667	0.029	0.0246667	0.0323333	0.035	-0.00333333	0.190333	0.193333	0.204333	0.183333	0.0693333	0.0493333	0.0446667	0.0423333	0.0553333	0.061	0.0553333	0.000666667	0.230333
08:59:16	0.215	0.210667	0.213667	0.200333	0.0816667	0.0606667	0.0466667	0.0276667	0.0203333	0.019	0.019	0	0.224333	0.225667	0.210667	0.188667	0.066	0.046	0.0316667	0.0243333	0.0223333	0.02	0.0233333	-0.003	0.207667	0.209667	0.213	0.191	0.0543333	0.038	0.032	0.028	0.0246667	0.0313333	0.0343333	-0.00333333	0.194333	0.197	0.207667	0.185333	0.0736667	0.0483333	0.0436667	0.0413333	0.0526667	0.0593333	0.0543333	0.000666667	0.233333
09:14:16	0.220333	0.216	0.219	0.203333	0.0873333	0.0603333	0.046	0.027	0.02	0.019	0.018	0	0.231333	0.229667	0.219	0.191667	0.0696667	0.0456667	0.0306667	0.0233333	0.0213333	0.02	0.0226667	-0.003	0.216	0.214333	0.219	0.193667	0.056	0.0376667	0.0316667	0.0273333	0.0236667	0.0296667	0.0336667	-0.00333333	0.202	0.205333	0.212	0.189	0.0786667	0.0476667	0.0433333	0.0403333	0.0503333	0.0576667	0.053	0.000666667	0.239333
09:29:16	0.227667	0.219333	0.227	0.207	0.0923333	0.0606667	0.046	0.0263333	0.0196667	0.018	0.0176667	0	0.234333	0.232667	0.223667	0.194667	0.0743333	0.046	0.0306667	0.0233333	0.0213333	0.0196667	0.0226667	-0.003	0.223333	0.220667	0.225	0.197667	0.0593333	0.0373333	0.0313333	0.027	0.0233333	0.0286667	0.033	-0.00333333	0.206	0.206333	0.217	0.194	0.087	0.047	0.0423333	0.0396667	0.048	0.0556667	0.052	0.000666667	0.244667
09:44:16	0.236333	0.227333	0.232667	0.213	0.0973333	0.06	0.046	0.026	0.0193333	0.0183333	0.0176667	0	0.241667	0.241	0.231333	0.2	0.0803333	0.046	0.03	0.0226667	0.0206667	0.019	0.0223333	-0.003	0.229333	0.228333	0.230333	0.204667	0.0633333	0.0376667	0.0306667	0.0266667	0.023	0.028	0.0323333	-0.00333333	0.208667	0.211333	0.220667	0.198333	0.0973333	0.0466667	0.0423333	0.039	0.046	0.0543333	0.051	0.000666667	0.247333
09:59:16	0.241333	0.237	0.240667	0.221667	0.101333	0.0603333	0.0456667	0.0253333	0.0186667	0.018	0.0173333	0	0.248	0.248667	0.238	0.207667	0.0846667	0.046	0.0296667	0.0223333	0.0203333	0.0186667	0.0216667	-0.003	0.232	0.235667	0.236333	0.210667	0.0683333	0.037	0.0306667	0.0263333	0.0226667	0.027	0.0316667	-0.00333333	0.212667	0.218	0.223667	0.204	0.106333	0.0463333	0.0413333	0.0386667	0.044	0.053	0.0503333	0.000666667	0.251333
10:14:16	0.245667	0.239333	0.243333	0.227	0.106	0.06	0.0453333	0.0243333	0.0186667	0.018	0.0173333	0	0.254	0.257667	0.244	0.218	0.0883333	0.0473333	0.0296667	0.0223333	0.0203333	0.0186667	0.0213333	-0.003	0.239333	0.246333	0.246	0.218	0.0756667	0.0373333	0.0306667	0.026	0.0223333	0.0266667	0.0316667	-0.00333333	0.220333	0.223	0.231	0.210667	0.116	0.046	0.0413333	0.038	0.0426667	0.0516667	0.0493333	0.000666667	0.255667
10:29:16	0.252667	0.246333	0.247333	0.235	0.111333	0.0603333	0.0453333	0.0236667	0.018	0.0176667	0.0166667	0	0.259667	0.264667	0.248333	0.222	0.0966667	0.0483333	0.0293333	0.022	0.0196667	0.0183333	0.021	-0.003	0.246667	0.254	0.253	0.226	0.0853333	0.0376667	0.0303333	0.0253333	0.0223333	0.0256667	0.0306667	-0.00333333	0.227	0.227333	0.237333	0.218333	0.127667	0.046	0.041	0.0376667	0.041	0.05	0.0486667	0.000666667	0.257667
10:44:16	0.257667	0.249333	0.254667	0.242	0.114667	0.0606667	0.0453333	0.0233333	0.018	0.0173333	0.0163333	0	0.265667	0.268	0.253333	0.226667	0.101	0.0473333	0.0293333	0.0213333	0.0196667	0.018	0.021	-0.003	0.252333	0.259333	0.256	0.231	0.0903333	0.0376667	0.0303333	0.025	0.022	0.025	0.0303333	-0.00333333	0.232	0.239667	0.241333	0.224333	0.135667	0.046	0.0406667	0.037	0.0393333	0.049	0.0476667	0.000666667	0.265
10:59:16	0.263333	0.253333	0.257	0.246667	0.120333	0.0603333	0.045	0.023	0.018	0.017	0.0163333	0	0.272	0.277	0.261333	0.227667	0.109	0.047	0.0293333	0.021	0.0193333	0.018	0.02	-0.003	0.259667	0.268	0.262667	0.233333	0.101667	0.0376667	0.0296667	0.025	0.0213333	0.0246667	0.03	-0.00333333	0.236	0.244333	0.244667	0.228333	0.145667	0.046	0.0403333	0.0366667	0.0383333	0.048	0.047	0.000666667	0.275333
11:14:16	0.269	0.258333	0.262	0.252667	0.124667	0.0603333	0.0453333	0.0233333	0.018	0.017	0.0163333	0	0.28	0.281333	0.269667	0.237333	0.114333	0.047	0.029	0.021	0.0193333	0.0176667	0.02	-0.003	0.266667	0.271	0.268333	0.242	0.112333	0.0376667	0.0296667	0.0243333	0.0213333	0.024	0.0296667	-0.00333333	0.241667	0.248	0.247333	0.232333	0.151667	0.046	0.0403333	0.0363333	0.037	0.0466667	0.0463333	0.000666667	0.281667
11:29:16	0.275	0.264333	0.268	0.257333	0.13	0.0603333	0.0453333	0.0226667	0.0173333	0.017	0.0156667	0	0.288333	0.288333	0.278	0.244	0.121	0.047	0.0286667	0.0203333	0.019	0.0176667	0.02	-0.003	0.274333	0.276	0.272667	0.249	0.124	0.0376667	0.0296667	0.0243333	0.0213333	0.024	0.0293333	-0.00333333	0.247333	0.250667	0.253	0.234333	0.159667	0.046	0.0403333	0.0363333	0.036	0.046	0.046	0.000666667	0.287667
11:44:16	0.281	0.27	0.275333	0.262333	0.136	0.0606667	0.0453333	0.022	0.0173333	0.017	0.0153333	0	0.297333	0.293	0.279	0.249667	0.127333	0.0476667	0.0286667	0.0203333	0.0186667	0.0176667	0.0196667	-0.003	0.280333	0.279	0.278	0.255667	0.130667	0.0376667	0.0296667	0.024	0.0206667	0.0233333	0.029	-0.00333333	0.246	0.253667	0.256	0.239333	0.164667	0.0463333	0.04	0.0363333	0.0343333	0.0446667	0.0453333	0.000666667	0.281
11:59:16	0.288	0.275667	0.28	0.268333	0.141	0.0606667	0.045	0.0216667	0.0173333	0.0166667	0.0153333	0	0.306	0.301667	0.289333	0.259667	0.135333	0.048	0.0286667	0.0203333	0.0186667	0.0176667	0.0193333	-0.003	0.287	0.287667	0.286333	0.266333	0.139667	0.038	0.03	0.024	0.0206667	0.0233333	0.029	-0.00333333	0.251	0.261667	0.260667	0.244667	0.173333	0.0463333	0.04	0.036	0.034	0.0443333	0.045	0.000666667	0.288
12:14:16	0.291	0.283	0.287667	0.274	0.146	0.061	0.0453333	0.021	0.0173333	0.0166667	0.0153333	0	0.31	0.308667	0.293333	0.264	0.139667	0.048	0.0286667	0.02	0.0183333	0.0173333	0.0193333	-0.003	0.292667	0.295667	0.292667	0.269	0.143667	0.038	0.0296667	0.0236667	0.0203333	0.0223333	0.0283333	-0.00333333	0.259	0.269	0.263667	0.254333	0.177	0.0466667	0.04	0.0353333	0.0333333	0.0433333	0.045	0.000666667	0.287667
12:29:16	0.296667	0.288333	0.292667	0.277667	0.152333	0.061	0.0456667	0.0213333	0.017	0.0166667	0.0153333	0	0.318	0.313	0.300667	0.275667	0.147	0.048	0.0283333	0.02	0.0183333	0.0166667	0.019	-0.003	0.301667	0.302	0.301667	0.275333	0.153	0.0383333	0.0296667	0.0236667	0.0203333	0.0223333	0.028	-0.00333333	0.263	0.272333	0.266667	0.259333	0.185	0.0463333	0.04	0.0353333	0.0326667	0.0426667	0.0443333	0.000666667	0.289667
12:44:16	0.302	0.296667	0.301333	0.286	0.158333	0.061	0.0453333	0.021	0.017	0.0166667	0.015	0	0.325	0.321	0.307333	0.282667	0.148667	0.048	0.0283333	0.0196667	0.0183333	0.0166667	0.019	-0.003	0.308	0.304333	0.307	0.285667	0.155	0.0386667	0.0296667	0.0236667	0.0203333	0.022	0.028	-0.00333333	0.267667	0.276	0.284	0.264	0.19	0.0466667	0.0403333	0.035	0.0316667	0.0416667	0.044	0.000666667	0.293333
12:59:16	0.304667	0.301	0.305	0.290333	0.166	0.0613333	0.0453333	0.0206667	0.017	0.0163333	0.0146667	0	0.328333	0.328333	0.315	0.289333	0.155667	0.0483333	0.0286667	0.0193333	0.0183333	0.0166667	0.0186667	-0.003	0.310667	0.308333	0.311333	0.293667	0.162333	0.0383333	0.0293333	0.0236667	0.0196667	0.022	0.0276667	-0.00333333	0.273	0.281667	0.289	0.274667	0.196333	0.047	0.0403333	0.035	0.031	0.0413333	0.0436667	0.000666667	0.299667
13:14:16	0.308667	0.306333	0.311333	0.297	0.172	0.0616667	0.0453333	0.0203333	0.017	0.0163333	0.0143333	0	0.332	0.333	0.317333	0.296333	0.162667	0.0483333	0.0283333	0.019	0.0183333	0.0166667	0.0183333	-0.003	0.317667	0.313667	0.315	0.299667	0.172333	0.0386667	0.0293333	0.0236667	0.0196667	0.0216667	0.0273333	-0.00333333	0.276667	0.289	0.294333	0.280333	0.204333	0.047	0.0403333	0.035	0.0306667	0.0403333	0.0433333	0.000666667	0.299333
13:29:16	0.313	0.312667	0.316667	0.304	0.176	0.0616667	0.0453333	0.02	0.0166667	0.0166667	0.0146667	0	0.337333	0.339	0.327	0.303667	0.165667	0.0486667	0.0283333	0.019	0.0183333	0.0166667	0.0183333	-0.003	0.32	0.325333	0.324667	0.306	0.176	0.0386667	0.0293333	0.0236667	0.0196667	0.0216667	0.0273333	-0.00333333	0.281667	0.294333	0.299	0.288333	0.21	0.0476667	0.0403333	0.0346667	0.0303333	0.04	0.0426667	0.000666667	0.305
13:44:16	0.315333	0.316667	0.322667	0.309333	0.182667	0.0616667	0.0456667	0.02	0.0166667	0.016	0.0143333	0	0.340667	0.339333	0.329333	0.307667	0.170333	0.049	0.028	0.019	0.0183333	0.0166667	0.0183333	-0.003	0.325667	0.326	0.329333	0.311	0.183	0.0386667	0.029	0.0236667	0.0193333	0.0216667	0.0266667	-0.00333333	0.289	0.299	0.305333	0.292333	0.214	0.048	0.0403333	0.0346667	0.03	0.0393333	0.0426667	0.000666667	0.311
13:59:16	0.318333	0.321	0.326667	0.313	0.188333	0.062	0.0456667	0.0196667	0.0163333	0.016	0.0143333	0	0.348333	0.347	0.337333	0.316	0.177	0.049	0.028	0.019	0.018	0.0166667	0.0183333	-0.00266667	0.333	0.337	0.337667	0.318333	0.186667	0.0393333	0.029	0.0233333	0.0193333	0.021	0.0266667	-0.00333333	0.294667	0.308667	0.314667	0.302	0.219	0.0476667	0.0403333	0.0346667	0.0293333	0.0386667	0.0423333	0.000666667	0.315333
14:14:16	0.322667	0.326333	0.332	0.32	0.195333	0.0623333	0.0453333	0.0193333	0.0166667	0.016	0.014	0	0.351667	0.353667	0.345333	0.325333	0.182	0.0493333	0.0276667	0.019	0.018	0.0166667	0.0183333	-0.00266667	0.338	0.342	0.344	0.324333	0.194	0.0393333	0.029	0.0226667	0.0193333	0.021	0.0263333	-0.00333333	0.301	0.314333	0.317333	0.307	0.224333	0.0483333	0.0403333	0.0346667	0.029	0.0383333	0.042	0.000666667	0.319
14:29:16	0.326	0.332333	0.337333	0.323667	0.198667	0.0623333	0.045	0.0193333	0.0163333	0.016	0.014	0	0.354667	0.356	0.345333	0.328667	0.187333	0.0493333	0.0273333	0.019	0.0176667	0.0166667	0.0176667	-0.00266667	0.339333	0.343333	0.346667	0.329333	0.198	0.0396667	0.0293333	0.0226667	0.0186667	0.021	0.0263333	-0.00333333	0.302667	0.316667	0.321333	0.312	0.227333	0.0486667	0.0403333	0.0346667	0.029	0.0376667	0.0416667	0.000666667	0.322
14:44:16	0.328	0.334333	0.341667	0.326667	0.203333	0.0626667	0.0446667	0.0193333	0.0163333	0.0156667	0.014	0	0.359333	0.365	0.349667	0.333333	0.192667	0.0493333	0.027	0.019	0.018	0.0163333	0.0173333	-0.00233333	0.345333	0.35	0.352333	0.337667	0.204667	0.0396667	0.0293333	0.0226667	0.0186667	0.0206667	0.0263333	-0.00333333	0.307	0.322667	0.325333	0.315667	0.232	0.049	0.0406667	0.0346667	0.0283333	0.0373333	0.0413333	0.000666667	0.325667
14:59:16	0.330333	0.337333	0.344	0.333	0.209333	0.063	0.0446667	0.0193333	0.0163333	0.0156667	0.014	0	0.36	0.37	0.355	0.338667	0.201333	0.05	0.027	0.0186667	0.018	0.0163333	0.0173333	-0.002	0.347333	0.353	0.354333	0.338667	0.213667	0.0403333	0.029	0.0226667	0.0186667	0.0206667	0.0263333	-0.00333333	0.308333	0.327333	0.332	0.322	0.244	0.049	0.0406667	0.0346667	0.0283333	0.037	0.041	0.000666667	0.325333
15:14:16	0.334	0.341	0.348333	0.336333	0.215333	0.0633333	0.0446667	0.0193333	0.0163333	0.0156667	0.014	0	0.364667	0.370667	0.360667	0.346333	0.207667	0.0503333	0.0266667	0.0186667	0.018	0.016	0.0173333	-0.00133333	0.351333	0.357333	0.359667	0.345	0.217667	0.0403333	0.0286667	0.0226667	0.0186667	0.0206667	0.0263333	-0.00333333	0.312667	0.333	0.337667	0.327	0.245	0.0496667	0.0406667	0.0343333	0.0283333	0.0366667	0.041	0.000666667	0.330333
15:29:16	0.339	0.346333	0.352333	0.340333	0.22	0.0633333	0.0443333	0.019	0.0163333	0.0156667	0.014	0	0.370333	0.377333	0.365	0.35	0.214	0.0506667	0.0263333	0.0186667	0.018	0.016	0.0173333	-0.001	0.356333	0.360667	0.363667	0.352	0.223667	0.041	0.029	0.0226667	0.0186667	0.0206667	0.0263333	-0.00333333	0.319	0.336667	0.340333	0.332667	0.254	0.05	0.0406667	0.0343333	0.0283333	0.0363333	0.0406667	0.000666667	0.333667
15:44:16	0.340667	0.349333	0.358	0.346667	0.224667	0.0636667	0.0443333	0.0193333	0.0163333	0.016	0.0136667	0	0.37	0.378333	0.367	0.354333	0.218667	0.0506667	0.0263333	0.0186667	0.018	0.016	0.0173333	0	0.356667	0.362667	0.363667	0.356333	0.231667	0.041	0.0283333	0.0226667	0.0183333	0.0206667	0.026	-0.00333333	0.320333	0.34	0.339	0.337	0.263667	0.051	0.0406667	0.034	0.028	0.036	0.0403333	0.000666667	0.337
15:59:16	0.343667	0.352333	0.361333	0.351	0.229667	0.064	0.0436667	0.019	0.0163333	0.0156667	0.014	0	0.375	0.381667	0.372	0.359333	0.222	0.0513333	0.026	0.0186667	0.018	0.016	0.0173333	0.00133333	0.360667	0.368333	0.369333	0.359333	0.234	0.0416667	0.0283333	0.0226667	0.0183333	0.0206667	0.0256667	-0.00333333	0.324333	0.345333	0.35	0.343333	0.271	0.0513333	0.0406667	0.0343333	0.028	0.0356667	0.0403333	0.000666667	0.337
16:14:16	0.344667	0.355	0.362667	0.353	0.234667	0.0643333	0.0436667	0.0193333	0.0163333	0.0156667	0.0136667	0	0.375333	0.381667	0.374333	0.364667	0.227667	0.0513333	0.0256667	0.0186667	0.018	0.016	0.017	0.00266667	0.362	0.368667	0.370667	0.363667	0.238667	0.0423333	0.028	0.0226667	0.018	0.0206667	0.0253333	-0.00333333	0.324667	0.347333	0.349	0.343667	0.276333	0.0523333	0.0406667	0.0343333	0.028	0.0356667	0.04	0.000666667	0.337
16:29:16	0.347	0.359333	0.364	0.356667	0.237	0.0643333	0.043	0.019	0.0163333	0.0156667	0.0133333	0	0.382	0.388	0.377	0.366333	0.234	0.0513333	0.0256667	0.0186667	0.0176667	0.016	0.017	0.00433333	0.368333	0.375667	0.377667	0.368333	0.246	0.0426667	0.028	0.0226667	0.018	0.0206667	0.0253333	-0.00333333	0.328	0.351333	0.356	0.349333	0.284333	0.0526667	0.0406667	0.034	0.0276667	0.0353333	0.04	0.000666667	0.341
16:44:16	0.348	0.359333	0.366333	0.359667	0.243	0.065	0.043	0.019	0.0163333	0.0156667	0.013	0	0.382	0.387333	0.379667	0.369	0.240667	0.0516667	0.025	0.0186667	0.018	0.0156667	0.0163333	0.00633333	0.367333	0.376667	0.376667	0.366	0.252	0.043	0.028	0.0226667	0.018	0.02	0.0253333	-0.00333333	0.328333	0.355667	0.353333	0.348667	0.288	0.0543333	0.0403333	0.034	0.0273333	0.035	0.04	0.000666667	0.342
16:59:16	0.347333	0.358333	0.369	0.362	0.245	0.0653333	0.043	0.0186667	0.0163333	0.0156667	0.0133333	0	0.379667	0.39	0.381333	0.371667	0.247333	0.0526667	0.025	0.0186667	0.018	0.016	0.0163333	0.00933333	0.366667	0.378	0.378	0.368667	0.26	0.0436667	0.028	0.0226667	0.018	0.0206667	0.0253333	-0.00333333	0.329	0.358	0.358333	0.352667	0.295667	0.0546667	0.0403333	0.034	0.0273333	0.035	0.0396667	0.000666667	0.343
17:14:16	0.348	0.361	0.370333	0.368333	0.249667	0.0653333	0.0423333	0.019	0.0163333	0.0156667	0.013	0	0.384	0.395	0.388667	0.376667	0.252	0.053	0.0246667	0.019	0.018	0.016	0.0166667	0.0123333	0.373	0.385333	0.382	0.371667	0.271	0.045	0.0276667	0.0226667	0.018	0.02	0.025	-0.00333333	0.337333	0.361	0.361667	0.355	0.3	0.0563333	0.0403333	0.034	0.027	0.0346667	0.0393333	0.000666667	0.347667
17:29:16	0.351333	0.361667	0.375333	0.369667	0.251333	0.066	0.0416667	0.0186667	0.0163333	0.0156667	0.013	0	0.386	0.397	0.388	0.38	0.253	0.053	0.0246667	0.0186667	0.018	0.0156667	0.0163333	0.0156667	0.375	0.384667	0.386	0.376	0.271667	0.0456667	0.0273333	0.0226667	0.018	0.0196667	0.025	-0.00333333	0.337	0.362667	0.365	0.358	0.303333	0.058	0.0403333	0.0336667	0.027	0.0346667	0.039	0.000666667	0.349
17:44:16	0.352333	0.363667	0.375667	0.372	0.257667	0.0663333	0.042	0.019	0.0166667	0.016	0.0133333	0	0.385333	0.396	0.391333	0.384667	0.258333	0.0543333	0.0246667	0.019	0.018	0.016	0.0166667	0.0203333	0.376	0.384	0.385667	0.38	0.277	0.047	0.0276667	0.023	0.0183333	0.0203333	0.0253333	-0.00333333	0.338667	0.363333	0.365333	0.364	0.309	0.0593333	0.0406667	0.034	0.0273333	0.0346667	0.0393333	0.001	0.352
17:59:16	0.35	0.365333	0.376	0.374	0.26	0.0663333	0.0413333	0.0186667	0.0163333	0.0156667	0.013	0	0.391667	0.400333	0.393	0.385	0.263	0.0536667	0.0243333	0.0186667	0.018	0.0156667	0.0163333	0.025	0.379	0.388	0.388333	0.377	0.283	0.0476667	0.0273333	0.0226667	0.018	0.0196667	0.0246667	-0.00333333	0.341	0.365667	0.365667	0.363667	0.313	0.0616667	0.0403333	0.0336667	0.027	0.0343333	0.039	0.000666667	0.355333
18:14:16	0.355333	0.368333	0.378667	0.375667	0.263333	0.067	0.0413333	0.0186667	0.0163333	0.0156667	0.013	0	0.39	0.400333	0.398	0.389	0.268	0.0546667	0.0243333	0.0186667	0.018	0.0156667	0.0163333	0.0296667	0.38	0.387333	0.392	0.381	0.283	0.0493333	0.0273333	0.0226667	0.018	0.0196667	0.0246667	-0.00333333	0.341667	0.367	0.369333	0.365	0.314667	0.0653333	0.0406667	0.034	0.027	0.034	0.039	0.000666667	0.353667
[truncated: 239 more columns]

## Sheet: Fig.1.H
	Raw Data Table 1H: Raw data for Fig 1H
	Biological replicate-1
Time	A1	A2	A3	A4	A5	A6	A7	A8	A9	A10	A11	A12	B1	B2	B3	B4	B5	B6	B7	B8	B9	B10	B11	B12	C1	C2	C3	C4	C5	C6	C7	C8	C9	C10	C11	C12	D1	D2	D3	D4	D5	D6	D7	D8	D9	D10	D11	D12	E1
00:14:16	0.054	0.052	0.05	0.052	0.048	0.05	0.052	0.047	0.047	0.047	0.043	0	0.049	0.048	0.047	0.047	0.048	0.046	0.048	0.046	0.044	0.047	0.046	0	0.047	0.049	0.051	0.051	0.049	0.044	0.045	0.05	0.048	0.044	0.044	0	0.047	0.052	0.05	0.053	0.05	0.05	0.049	0.045	0.052	0.045	0.043	0	0.048
00:29:16	0.06	0.059	0.059	0.063	0.057	0.057	0.06	0.057	0.055	0.057	0.049	0	0.068	0.064	0.059	0.061	0.063	0.06	0.062	0.056	0.058	0.056	0.057	0	0.067	0.067	0.07	0.067	0.065	0.062	0.059	0.062	0.063	0.056	0.056	0	0.07	0.064	0.064	0.073	0.069	0.062	0.066	0.058	0.066	0.059	0.055	0	0.068
00:44:16	0.073	0.073	0.069	0.074	0.067	0.065	0.067	0.068	0.063	0.064	0.058	0	0.089	0.087	0.083	0.083	0.088	0.08	0.084	0.078	0.077	0.073	0.067	0	0.096	0.097	0.098	0.096	0.089	0.085	0.083	0.085	0.085	0.077	0.072	0	0.101	0.1	0.095	0.093	0.084	0.083	0.089	0.082	0.083	0.072	0.079	0	0.099
00:59:16	0.053	0.06	0.068	0.076	0.063	0.072	0.07	0.059	0.074	0.073	0.067	0	0.084	0.09	0.09	0.087	0.093	0.09	0.091	0.085	0.087	0.089	0.083	0	0.113	0.117	0.124	0.115	0.111	0.107	0.113	0.109	0.106	0.092	0.091	0	0.113	0.12	0.116	0.116	0.122	0.108	0.108	0.108	0.106	0.095	0.093	0	0.111
01:14:16	0.037	0.045	0.043	0.042	0.04	0.038	0.044	0.038	0.061	0.076	0.08	0	0.062	0.064	0.07	0.062	0.067	0.063	0.069	0.065	0.075	0.089	0.08	0	0.107	0.116	0.122	0.117	0.116	0.125	0.114	0.126	0.119	0.103	0.094	0	0.126	0.147	0.132	0.133	0.142	0.128	0.112	0.128	0.118	0.114	0.101	0	0.127
01:29:16	0.037	0.046	0.029	0.033	0.029	0.046	0.031	0.03	0.043	0.067	0.087	0	0.056	0.057	0.058	0.051	0.057	0.05	0.053	0.048	0.061	0.082	0.086	0	0.111	0.115	0.114	0.119	0.11	0.114	0.113	0.117	0.113	0.109	0.1	0	0.136	0.161	0.145	0.151	0.151	0.136	0.122	0.13	0.127	0.119	0.104	0	0.141
01:44:16	0.037	0.049	0.029	0.032	0.024	0.024	0.027	0.027	0.036	0.059	0.089	0	0.047	0.048	0.05	0.048	0.05	0.045	0.045	0.038	0.05	0.069	0.086	0	0.102	0.114	0.111	0.12	0.116	0.11	0.101	0.114	0.109	0.11	0.104	0	0.151	0.177	0.161	0.168	0.161	0.144	0.131	0.121	0.132	0.114	0.104	0	0.171
01:59:16	0.036	0.049	0.032	0.038	0.026	0.026	0.032	0.028	0.036	0.055	0.088	0	0.047	0.048	0.049	0.047	0.05	0.044	0.043	0.036	0.039	0.057	0.081	0	0.083	0.087	0.089	0.093	0.088	0.079	0.077	0.091	0.101	0.105	0.11	0	0.159	0.176	0.151	0.164	0.172	0.146	0.141	0.149	0.135	0.121	0.104	0	0.198
02:14:16	0.036	0.048	0.034	0.041	0.029	0.031	0.038	0.028	0.035	0.053	0.088	0	0.047	0.049	0.053	0.048	0.052	0.044	0.044	0.033	0.034	0.051	0.075	0	0.067	0.078	0.073	0.086	0.075	0.071	0.064	0.081	0.086	0.099	0.116	0	0.152	0.136	0.142	0.147	0.165	0.149	0.141	0.141	0.126	0.117	0.108	0	0.21
02:29:16	0.037	0.05	0.037	0.04	0.029	0.036	0.04	0.029	0.033	0.051	0.084	0	0.049	0.052	0.056	0.051	0.053	0.046	0.044	0.037	0.033	0.047	0.069	0	0.059	0.074	0.07	0.078	0.073	0.063	0.055	0.072	0.07	0.092	0.114	0	0.131	0.132	0.135	0.128	0.135	0.148	0.126	0.125	0.117	0.115	0.11	0	0.21
02:44:16	0.04	0.051	0.04	0.041	0.03	0.042	0.047	0.031	0.032	0.048	0.076	0	0.052	0.053	0.06	0.052	0.057	0.045	0.043	0.037	0.031	0.041	0.066	0	0.058	0.073	0.067	0.076	0.069	0.06	0.048	0.067	0.058	0.08	0.114	0	0.117	0.134	0.126	0.11	0.12	0.134	0.106	0.11	0.099	0.108	0.109	0	0.195
02:59:16	0.046	0.054	0.043	0.046	0.03	0.046	0.052	0.029	0.029	0.045	0.076	0	0.054	0.054	0.063	0.053	0.057	0.043	0.041	0.034	0.029	0.038	0.061	0	0.057	0.069	0.066	0.075	0.068	0.059	0.045	0.06	0.051	0.066	0.114	0	0.109	0.146	0.149	0.103	0.103	0.131	0.097	0.098	0.088	0.101	0.112	0	0.169
03:14:16	0.051	0.058	0.045	0.048	0.031	0.05	0.054	0.026	0.024	0.043	0.072	0	0.056	0.055	0.063	0.054	0.056	0.043	0.042	0.035	0.027	0.034	0.058	0	0.058	0.069	0.066	0.072	0.069	0.058	0.041	0.058	0.046	0.056	0.108	0	0.104	0.152	0.148	0.093	0.094	0.128	0.088	0.089	0.077	0.093	0.111	0	0.158
03:29:16	0.055	0.062	0.051	0.051	0.03	0.054	0.055	0.024	0.02	0.04	0.07	0	0.059	0.06	0.065	0.058	0.056	0.042	0.04	0.034	0.024	0.031	0.055	0	0.061	0.068	0.066	0.072	0.068	0.058	0.039	0.055	0.043	0.05	0.102	0	0.099	0.149	0.147	0.089	0.089	0.12	0.081	0.08	0.065	0.084	0.103	0	0.148
03:44:16	0.06	0.068	0.054	0.054	0.033	0.055	0.054	0.022	0.018	0.038	0.068	0	0.064	0.066	0.069	0.061	0.058	0.043	0.04	0.034	0.022	0.029	0.055	0	0.063	0.071	0.067	0.074	0.067	0.057	0.04	0.053	0.04	0.045	0.098	0	0.095	0.148	0.149	0.088	0.092	0.114	0.077	0.074	0.057	0.074	0.102	0	0.15
03:59:16	0.064	0.081	0.059	0.057	0.034	0.055	0.053	0.02	0.016	0.036	0.065	0	0.068	0.078	0.074	0.066	0.06	0.043	0.041	0.033	0.021	0.028	0.052	0	0.068	0.072	0.069	0.075	0.067	0.056	0.039	0.052	0.038	0.042	0.093	0	0.095	0.145	0.144	0.088	0.09	0.108	0.074	0.071	0.053	0.068	0.098	0	0.152
04:14:16	0.073	0.088	0.062	0.062	0.036	0.055	0.052	0.017	0.014	0.033	0.062	0	0.075	0.091	0.087	0.074	0.065	0.043	0.042	0.033	0.019	0.026	0.05	0	0.07	0.075	0.073	0.079	0.068	0.056	0.039	0.05	0.036	0.04	0.089	0	0.098	0.145	0.143	0.091	0.092	0.105	0.073	0.068	0.049	0.064	0.094	0	0.152
04:29:16	0.087	0.098	0.074	0.067	0.038	0.056	0.052	0.016	0.013	0.032	0.06	0	0.085	0.105	0.094	0.081	0.072	0.043	0.042	0.032	0.018	0.026	0.049	0	0.075	0.081	0.079	0.085	0.071	0.057	0.038	0.05	0.033	0.037	0.086	0	0.106	0.148	0.146	0.095	0.095	0.103	0.071	0.066	0.046	0.06	0.091	0	0.156
04:44:16	0.095	0.102	0.084	0.07	0.04	0.056	0.051	0.015	0.012	0.029	0.059	0	0.09	0.113	0.104	0.087	0.081	0.044	0.042	0.031	0.017	0.025	0.047	0	0.079	0.083	0.081	0.089	0.073	0.057	0.038	0.048	0.031	0.036	0.082	0	0.107	0.151	0.151	0.1	0.095	0.101	0.069	0.063	0.043	0.056	0.088	0	0.159
04:59:16	0.103	0.108	0.089	0.077	0.045	0.056	0.051	0.014	0.012	0.028	0.058	0	0.106	0.135	0.115	0.098	0.093	0.045	0.043	0.031	0.016	0.024	0.047	0	0.088	0.093	0.088	0.099	0.078	0.058	0.037	0.047	0.029	0.034	0.078	0	0.114	0.159	0.158	0.105	0.096	0.098	0.068	0.062	0.04	0.054	0.085	0	0.164
05:14:16	0.109	0.113	0.1	0.088	0.049	0.056	0.05	0.013	0.011	0.027	0.056	0	0.118	0.148	0.123	0.108	0.103	0.046	0.043	0.031	0.015	0.023	0.046	0	0.098	0.099	0.097	0.103	0.081	0.057	0.036	0.045	0.027	0.032	0.075	0	0.118	0.171	0.172	0.111	0.098	0.095	0.065	0.059	0.037	0.051	0.084	0	0.162
05:29:16	0.117	0.123	0.102	0.098	0.056	0.056	0.049	0.013	0.011	0.026	0.054	0	0.124	0.151	0.131	0.12	0.113	0.047	0.043	0.03	0.015	0.023	0.045	0	0.1	0.103	0.1	0.106	0.082	0.057	0.036	0.043	0.025	0.031	0.073	0	0.121	0.179	0.186	0.116	0.1	0.093	0.063	0.057	0.036	0.049	0.081	0	0.165
05:44:16	0.122	0.135	0.114	0.106	0.07	0.057	0.048	0.012	0.011	0.026	0.052	0	0.134	0.169	0.134	0.126	0.125	0.048	0.043	0.029	0.014	0.023	0.044	0	0.105	0.109	0.099	0.111	0.087	0.057	0.035	0.042	0.024	0.03	0.07	0	0.124	0.194	0.198	0.121	0.104	0.089	0.06	0.055	0.034	0.048	0.078	0	0.172
05:59:16	0.14	0.145	0.118	0.112	0.077	0.058	0.048	0.012	0.011	0.025	0.05	0	0.129	0.176	0.137	0.128	0.129	0.049	0.043	0.029	0.013	0.022	0.044	0	0.111	0.115	0.106	0.118	0.09	0.057	0.034	0.04	0.023	0.028	0.067	0	0.129	0.202	0.204	0.126	0.108	0.086	0.057	0.052	0.033	0.046	0.075	0	0.175
06:14:16	0.146	0.151	0.121	0.116	0.085	0.058	0.048	0.012	0.011	0.025	0.048	0	0.147	0.189	0.138	0.137	0.131	0.051	0.043	0.028	0.013	0.022	0.042	0	0.115	0.121	0.115	0.127	0.095	0.058	0.034	0.039	0.022	0.027	0.065	0	0.134	0.211	0.211	0.131	0.111	0.083	0.054	0.049	0.031	0.044	0.073	0	0.18
06:29:16	0.151	0.159	0.129	0.122	0.089	0.058	0.047	0.012	0.011	0.024	0.047	0	0.154	0.203	0.146	0.147	0.134	0.053	0.044	0.027	0.012	0.021	0.041	0	0.121	0.128	0.126	0.134	0.1	0.057	0.033	0.038	0.021	0.027	0.063	0	0.139	0.217	0.219	0.136	0.114	0.081	0.05	0.045	0.031	0.043	0.071	0	0.184
06:44:16	0.153	0.166	0.141	0.129	0.091	0.06	0.047	0.011	0.011	0.024	0.044	0	0.162	0.216	0.156	0.152	0.147	0.055	0.044	0.027	0.012	0.021	0.04	0	0.132	0.131	0.128	0.142	0.107	0.057	0.033	0.037	0.021	0.026	0.061	0	0.142	0.223	0.224	0.141	0.118	0.079	0.047	0.041	0.03	0.042	0.069	0	0.191
06:59:16	0.157	0.177	0.145	0.139	0.104	0.06	0.046	0.011	0.01	0.024	0.043	0	0.16	0.228	0.159	0.161	0.165	0.057	0.044	0.026	0.012	0.02	0.039	0	0.142	0.137	0.128	0.147	0.113	0.057	0.032	0.035	0.02	0.025	0.058	0	0.149	0.229	0.228	0.145	0.122	0.077	0.044	0.037	0.029	0.041	0.067	0	0.198
07:14:16	0.164	0.187	0.148	0.146	0.105	0.062	0.046	0.01	0.011	0.024	0.04	0	0.169	0.241	0.164	0.166	0.16	0.059	0.045	0.025	0.012	0.019	0.039	0	0.144	0.139	0.142	0.152	0.119	0.057	0.031	0.034	0.02	0.024	0.056	0	0.153	0.24	0.238	0.152	0.128	0.076	0.041	0.033	0.028	0.039	0.065	0	0.201
07:29:16	0.172	0.196	0.155	0.151	0.111	0.063	0.045	0.01	0.01	0.023	0.039	0	0.174	0.25	0.17	0.172	0.176	0.059	0.045	0.025	0.011	0.019	0.038	0	0.147	0.141	0.136	0.158	0.127	0.056	0.031	0.034	0.02	0.024	0.054	0	0.157	0.247	0.243	0.157	0.134	0.075	0.039	0.03	0.028	0.038	0.064	0	0.209
07:44:16	0.183	0.204	0.163	0.158	0.117	0.065	0.044	0.01	0.011	0.023	0.038	0	0.18	0.26	0.175	0.178	0.183	0.061	0.045	0.024	0.011	0.018	0.037	0	0.153	0.145	0.141	0.161	0.129	0.055	0.03	0.033	0.02	0.023	0.053	0	0.163	0.254	0.254	0.164	0.137	0.074	0.037	0.028	0.027	0.038	0.062	0	0.216
07:59:16	0.194	0.204	0.166	0.162	0.126	0.069	0.044	0.01	0.011	0.023	0.037	0	0.181	0.264	0.179	0.185	0.188	0.063	0.046	0.023	0.011	0.017	0.037	0	0.156	0.161	0.144	0.168	0.144	0.056	0.03	0.032	0.019	0.023	0.052	0	0.166	0.262	0.258	0.17	0.141	0.074	0.036	0.026	0.027	0.037	0.061	0	0.221
08:14:16	0.2	0.223	0.178	0.171	0.129	0.071	0.043	0.009	0.011	0.022	0.036	0	0.186	0.276	0.185	0.191	0.194	0.068	0.047	0.023	0.011	0.017	0.037	0	0.165	0.155	0.152	0.173	0.143	0.055	0.03	0.032	0.019	0.023	0.051	0	0.175	0.264	0.264	0.176	0.146	0.074	0.035	0.025	0.026	0.036	0.06	0	0.228
08:29:16	0.205	0.222	0.183	0.172	0.137	0.073	0.042	0.009	0.011	0.022	0.035	0	0.192	0.288	0.189	0.199	0.198	0.073	0.047	0.023	0.011	0.016	0.035	0	0.171	0.169	0.158	0.178	0.155	0.056	0.029	0.031	0.019	0.022	0.05	0	0.179	0.278	0.269	0.18	0.153	0.075	0.034	0.024	0.026	0.036	0.059	0	0.237
08:44:16	0.212	0.226	0.193	0.183	0.141	0.077	0.041	0.009	0.01	0.021	0.034	0	0.196	0.292	0.194	0.207	0.205	0.076	0.047	0.022	0.011	0.016	0.034	0	0.178	0.172	0.165	0.182	0.156	0.056	0.029	0.031	0.019	0.022	0.048	0	0.189	0.288	0.274	0.185	0.154	0.076	0.034	0.024	0.026	0.035	0.058	0	0.243
08:59:16	0.22	0.235	0.198	0.191	0.153	0.078	0.04	0.009	0.011	0.021	0.033	0	0.205	0.301	0.201	0.211	0.204	0.081	0.048	0.022	0.011	0.015	0.034	0	0.183	0.185	0.172	0.19	0.173	0.056	0.029	0.03	0.019	0.021	0.047	0	0.195	0.292	0.278	0.187	0.158	0.077	0.033	0.024	0.026	0.034	0.057	0	0.252
09:14:16	0.233	0.24	0.207	0.196	0.16	0.079	0.039	0.008	0.01	0.02	0.033	0	0.215	0.299	0.205	0.218	0.216	0.086	0.048	0.021	0.011	0.015	0.033	0	0.189	0.188	0.177	0.196	0.178	0.056	0.029	0.03	0.019	0.021	0.046	0	0.204	0.307	0.284	0.189	0.16	0.078	0.033	0.023	0.026	0.034	0.056	0	0.26
09:29:16	0.24	0.251	0.217	0.206	0.164	0.082	0.039	0.008	0.011	0.02	0.032	0	0.23	0.311	0.213	0.223	0.232	0.092	0.048	0.021	0.011	0.015	0.033	0	0.197	0.196	0.181	0.202	0.181	0.057	0.029	0.029	0.019	0.02	0.046	0	0.211	0.313	0.295	0.198	0.166	0.079	0.033	0.023	0.026	0.034	0.056	0	0.266
09:44:16	0.246	0.261	0.223	0.208	0.17	0.084	0.038	0.008	0.01	0.02	0.031	0	0.239	0.325	0.218	0.229	0.234	0.092	0.049	0.02	0.011	0.014	0.031	0	0.209	0.203	0.19	0.206	0.178	0.058	0.029	0.029	0.019	0.02	0.045	0	0.222	0.323	0.309	0.203	0.168	0.079	0.033	0.023	0.026	0.033	0.055	0	0.268
09:59:16	0.257	0.271	0.226	0.215	0.179	0.087	0.037	0.008	0.011	0.019	0.03	0	0.252	0.327	0.227	0.235	0.237	0.095	0.049	0.02	0.011	0.014	0.031	0	0.218	0.21	0.2	0.215	0.184	0.058	0.029	0.029	0.019	0.02	0.044	0	0.227	0.331	0.325	0.208	0.174	0.081	0.033	0.023	0.026	0.033	0.054	0	0.27
10:14:16	0.264	0.282	0.23	0.227	0.181	0.089	0.037	0.008	0.011	0.019	0.029	0	0.266	0.335	0.233	0.241	0.237	0.095	0.049	0.019	0.011	0.014	0.03	0	0.222	0.215	0.207	0.219	0.18	0.059	0.03	0.028	0.019	0.019	0.043	0	0.237	0.339	0.333	0.216	0.174	0.082	0.033	0.023	0.026	0.032	0.054	0	0.28
10:29:16	0.275	0.289	0.242	0.234	0.19	0.091	0.036	0.008	0.011	0.019	0.029	0	0.278	0.353	0.244	0.256	0.246	0.102	0.05	0.019	0.011	0.014	0.029	0	0.236	0.22	0.208	0.227	0.189	0.06	0.03	0.028	0.02	0.019	0.043	0	0.249	0.351	0.338	0.219	0.18	0.083	0.034	0.023	0.026	0.032	0.053	0	0.29
10:44:16	0.286	0.294	0.244	0.246	0.198	0.092	0.036	0.007	0.011	0.018	0.028	0	0.29	0.358	0.251	0.266	0.253	0.105	0.05	0.019	0.011	0.014	0.028	0	0.249	0.237	0.22	0.237	0.196	0.06	0.03	0.028	0.02	0.019	0.042	0	0.258	0.36	0.349	0.229	0.187	0.084	0.034	0.023	0.026	0.032	0.053	0	0.297
10:59:16	0.295	0.304	0.252	0.253	0.202	0.094	0.036	0.007	0.011	0.018	0.028	0	0.301	0.366	0.261	0.275	0.261	0.109	0.051	0.018	0.011	0.013	0.028	0	0.257	0.239	0.226	0.241	0.201	0.061	0.031	0.027	0.02	0.019	0.042	0	0.268	0.363	0.356	0.235	0.189	0.085	0.034	0.023	0.027	0.031	0.052	0	0.301
11:14:16	0.296	0.306	0.262	0.266	0.207	0.095	0.035	0.007	0.011	0.018	0.027	0	0.308	0.378	0.281	0.287	0.266	0.111	0.051	0.017	0.011	0.013	0.027	0	0.263	0.257	0.241	0.248	0.205	0.061	0.031	0.027	0.02	0.019	0.041	0	0.28	0.373	0.365	0.241	0.195	0.087	0.034	0.023	0.027	0.031	0.051	0	0.309
11:29:16	0.311	0.315	0.263	0.271	0.212	0.095	0.035	0.007	0.011	0.017	0.027	0	0.322	0.387	0.285	0.3	0.266	0.113	0.052	0.017	0.011	0.013	0.027	0	0.28	0.255	0.244	0.261	0.214	0.062	0.031	0.026	0.02	0.019	0.041	0	0.288	0.39	0.372	0.251	0.2	0.088	0.034	0.023	0.027	0.031	0.051	0	0.316
11:44:16	0.308	0.322	0.275	0.279	0.217	0.096	0.034	0.007	0.011	0.017	0.026	0	0.332	0.398	0.293	0.305	0.273	0.114	0.052	0.017	0.011	0.013	0.026	0	0.292	0.265	0.257	0.265	0.213	0.063	0.031	0.026	0.02	0.019	0.04	0	0.297	0.389	0.385	0.26	0.201	0.089	0.034	0.022	0.027	0.031	0.051	0	0.323
11:59:16	0.316	0.327	0.28	0.289	0.222	0.098	0.034	0.007	0.011	0.017	0.026	0	0.344	0.407	0.306	0.316	0.277	0.117	0.052	0.016	0.011	0.013	0.026	0	0.302	0.272	0.267	0.28	0.216	0.063	0.032	0.026	0.02	0.019	0.04	0	0.303	0.41	0.384	0.267	0.206	0.091	0.035	0.022	0.028	0.03	0.05	0	0.332
12:14:16	0.327	0.332	0.289	0.297	0.227	0.1	0.033	0.007	0.011	0.017	0.025	0	0.356	0.416	0.315	0.322	0.276	0.121	0.053	0.016	0.011	0.013	0.026	0	0.309	0.283	0.277	0.29	0.223	0.064	0.032	0.025	0.02	0.018	0.039	0	0.307	0.407	0.393	0.277	0.213	0.093	0.035	0.023	0.028	0.03	0.05	0	0.342
12:29:16	0.331	0.342	0.3	0.3	0.229	0.101	0.033	0.007	0.011	0.016	0.025	0	0.364	0.421	0.321	0.329	0.283	0.122	0.053	0.016	0.011	0.013	0.025	0	0.316	0.293	0.292	0.294	0.23	0.064	0.032	0.025	0.02	0.018	0.039	0	0.317	0.412	0.4	0.285	0.217	0.093	0.035	0.022	0.028	0.03	0.05	0	0.35
12:44:16	0.345	0.349	0.303	0.308	0.235	0.098	0.032	0.007	0.011	0.016	0.025	0	0.373	0.43	0.33	0.338	0.288	0.125	0.053	0.015	0.011	0.013	0.025	0	0.326	0.296	0.3	0.305	0.237	0.065	0.032	0.025	0.02	0.018	0.038	0	0.325	0.422	0.406	0.292	0.224	0.095	0.035	0.022	0.028	0.03	0.049	0	0.358
12:59:16	0.35	0.354	0.309	0.314	0.239	0.099	0.032	0.007	0.011	0.016	0.024	0	0.378	0.432	0.339	0.347	0.293	0.126	0.053	0.015	0.011	0.013	0.025	0	0.329	0.31	0.307	0.317	0.246	0.066	0.032	0.024	0.02	0.018	0.038	0	0.335	0.427	0.409	0.295	0.231	0.097	0.035	0.022	0.028	0.029	0.049	0	0.361
13:14:16	0.353	0.363	0.315	0.323	0.243	0.1	0.031	0.007	0.011	0.016	0.024	0	0.387	0.437	0.347	0.356	0.306	0.127	0.054	0.015	0.011	0.012	0.024	0	0.335	0.324	0.316	0.32	0.252	0.066	0.032	0.024	0.02	0.018	0.038	0	0.341	0.43	0.415	0.305	0.235	0.097	0.035	0.022	0.028	0.029	0.048	0	0.367
13:29:16	0.367	0.367	0.319	0.335	0.254	0.1	0.031	0.007	0.011	0.016	0.024	0	0.401	0.442	0.355	0.365	0.306	0.127	0.054	0.015	0.011	0.012	0.024	0	0.349	0.328	0.324	0.321	0.252	0.068	0.032	0.024	0.02	0.018	0.038	0	0.341	0.434	0.424	0.309	0.232	0.098	0.036	0.023	0.028	0.029	0.048	0	0.375
13:44:16	0.367	0.372	0.329	0.339	0.253	0.1	0.03	0.007	0.011	0.016	0.023	0	0.405	0.447	0.364	0.368	0.307	0.13	0.054	0.014	0.011	0.012	0.024	0	0.353	0.337	0.33	0.337	0.261	0.067	0.032	0.024	0.02	0.018	0.037	0	0.357	0.435	0.425	0.317	0.244	0.099	0.036	0.023	0.028	0.029	0.048	0	0.377
13:59:16	0.365	0.385	0.333	0.339	0.258	0.098	0.03	0.007	0.011	0.015	0.023	0	0.411	0.452	0.37	0.372	0.312	0.129	0.054	0.014	0.011	0.012	0.023	0	0.354	0.334	0.337	0.344	0.262	0.068	0.032	0.023	0.02	0.018	0.037	0	0.361	0.441	0.434	0.321	0.248	0.1	0.036	0.022	0.028	0.029	0.048	0	0.387
14:14:16	0.372	0.388	0.339	0.352	0.26	0.101	0.029	0.007	0.011	0.015	0.022	0	0.414	0.451	0.381	0.379	0.32	0.132	0.054	0.014	0.011	0.012	0.023	0	0.364	0.342	0.338	0.352	0.267	0.068	0.032	0.023	0.02	0.018	0.037	0	0.369	0.452	0.434	0.33	0.249	0.1	0.036	0.023	0.029	0.029	0.047	0	0.391
14:29:16	0.378	0.392	0.349	0.361	0.267	0.101	0.029	0.007	0.011	0.015	0.022	0	0.421	0.447	0.381	0.384	0.325	0.134	0.054	0.014	0.011	0.012	0.023	0	0.37	0.34	0.345	0.36	0.275	0.068	0.032	0.023	0.02	0.018	0.036	0	0.378	0.457	0.438	0.335	0.255	0.101	0.036	0.023	0.029	0.029	0.047	0	0.398
14:44:16	0.375	0.39	0.352	0.361	0.272	0.101	0.029	0.007	0.011	0.015	0.022	0	0.426	0.46	0.388	0.39	0.331	0.133	0.054	0.014	0.011	0.012	0.023	0	0.377	0.352	0.351	0.36	0.27	0.068	0.032	0.023	0.02	0.018	0.036	0	0.382	0.462	0.444	0.337	0.258	0.102	0.036	0.023	0.029	0.029	0.047	0	0.407
14:59:16	0.385	0.401	0.356	0.364	0.273	0.099	0.028	0.007	0.011	0.015	0.022	0	0.431	0.462	0.395	0.396	0.337	0.134	0.054	0.014	0.011	0.012	0.023	0	0.381	0.358	0.353	0.359	0.282	0.069	0.032	0.023	0.02	0.018	0.036	0	0.391	0.464	0.448	0.345	0.264	0.102	0.036	0.023	0.029	0.029	0.047	0	0.407
15:14:16	0.388	0.399	0.362	0.369	0.28	0.101	0.028	0.007	0.011	0.015	0.022	0	0.437	0.461	0.4	0.401	0.34	0.136	0.055	0.014	0.011	0.012	0.022	0	0.389	0.358	0.358	0.365	0.285	0.069	0.032	0.023	0.02	0.018	0.036	0	0.398	0.473	0.449	0.349	0.267	0.103	0.036	0.023	0.029	0.029	0.047	0	0.413
15:29:16	0.39	0.401	0.366	0.379	0.283	0.1	0.027	0.007	0.011	0.015	0.021	0	0.445	0.471	0.406	0.407	0.346	0.137	0.055	0.014	0.011	0.012	0.022	0	0.389	0.364	0.365	0.372	0.288	0.069	0.032	0.023	0.02	0.018	0.036	0	0.403	0.476	0.456	0.352	0.271	0.104	0.036	0.023	0.029	0.028	0.046	0	0.424
15:44:16	0.398	0.407	0.375	0.384	0.294	0.101	0.027	0.007	0.011	0.015	0.021	0	0.45	0.468	0.412	0.412	0.349	0.138	0.055	0.014	0.011	0.012	0.022	0	0.395	0.367	0.368	0.379	0.295	0.069	0.032	0.023	0.02	0.018	0.035	0	0.407	0.482	0.461	0.356	0.279	0.104	0.036	0.023	0.029	0.029	0.046	0	0.426
15:59:16	0.401	0.413	0.373	0.386	0.29	0.1	0.027	0.007	0.011	0.015	0.021	0	0.456	0.474	0.418	0.417	0.352	0.139	0.055	0.013	0.011	0.012	0.022	0	0.4	0.37	0.373	0.379	0.299	0.07	0.031	0.023	0.02	0.018	0.035	0	0.414	0.489	0.467	0.361	0.284	0.105	0.036	0.023	0.029	0.028	0.046	0	0.431
16:14:16	0.403	0.414	0.371	0.403	0.299	0.102	0.026	0.007	0.011	0.015	0.021	0	0.462	0.478	0.422	0.421	0.359	0.139	0.055	0.013	0.011	0.012	0.022	0	0.404	0.378	0.376	0.384	0.304	0.07	0.031	0.023	0.021	0.018	0.035	0	0.421	0.491	0.472	0.364	0.286	0.105	0.036	0.023	0.029	0.029	0.046	0	0.437
16:29:16	0.407	0.419	0.38	0.396	0.294	0.101	0.026	0.007	0.011	0.015	0.02	0	0.465	0.488	0.425	0.426	0.365	0.14	0.055	0.013	0.011	0.012	0.022	0	0.409	0.387	0.381	0.388	0.306	0.07	0.031	0.023	0.021	0.018	0.035	0	0.421	0.499	0.473	0.367	0.29	0.106	0.036	0.023	0.029	0.028	0.046	0	0.438
16:44:16	0.412	0.428	0.379	0.407	0.304	0.101	0.026	0.007	0.011	0.015	0.02	0	0.47	0.488	0.433	0.43	0.368	0.141	0.055	0.013	0.011	0.012	0.022	0	0.415	0.387	0.386	0.389	0.311	0.071	0.031	0.023	0.02	0.018	0.035	0	0.425	0.503	0.48	0.37	0.295	0.106	0.036	0.023	0.029	0.028	0.046	0	0.444
16:59:16	0.414	0.431	0.388	0.404	0.306	0.102	0.025	0.007	0.011	0.015	0.02	0	0.477	0.498	0.434	0.435	0.37	0.142	0.055	0.013	0.011	0.012	0.021	0	0.423	0.389	0.391	0.388	0.312	0.071	0.03	0.023	0.021	0.018	0.034	0	0.431	0.507	0.485	0.373	0.296	0.107	0.036	0.024	0.029	0.028	0.046	0	0.448
17:14:16	0.414	0.428	0.39	0.41	0.311	0.101	0.025	0.007	0.011	0.014	0.02	0	0.481	0.506	0.438	0.44	0.377	0.141	0.055	0.013	0.011	0.012	0.021	0	0.427	0.396	0.399	0.392	0.315	0.071	0.03	0.023	0.021	0.018	0.034	0	0.439	0.508	0.49	0.379	0.3	0.107	0.036	0.024	0.029	0.028	0.046	0	0.453
17:29:16	0.419	0.437	0.396	0.411	0.308	0.101	0.025	0.007	0.011	0.015	0.02	0	0.485	0.504	0.445	0.444	0.38	0.143	0.055	0.013	0.011	0.012	0.021	0	0.431	0.401	0.398	0.399	0.32	0.071	0.029	0.023	0.021	0.018	0.034	0	0.441	0.516	0.491	0.381	0.304	0.108	0.036	0.024	0.029	0.029	0.046	0	0.457
17:44:16	0.421	0.44	0.396	0.417	0.316	0.102	0.025	0.007	0.011	0.014	0.02	0	0.49	0.511	0.449	0.447	0.381	0.143	0.055	0.013	0.011	0.012	0.021	0	0.437	0.404	0.408	0.399	0.323	0.071	0.028	0.023	0.021	0.018	0.034	0	0.447	0.52	0.496	0.39	0.307	0.109	0.035	0.024	0.029	0.029	0.045	0	0.462
17:59:16	0.423	0.446	0.401	0.426	0.315	0.101	0.025	0.007	0.011	0.014	0.02	0	0.49	0.517	0.451	0.454	0.387	0.144	0.055	0.013	0.011	0.012	0.021	0	0.441	0.409	0.408	0.405	0.328	0.072	0.028	0.023	0.021	0.018	0.034	0	0.448	0.524	0.499	0.392	0.31	0.108	0.035	0.024	0.029	0.029	0.045	0	0.464
18:14:16	0.425	0.444	0.406	0.43	0.32	0.102	0.024	0.007	0.011	0.014	0.02	0	0.497	0.523	0.456	0.461	0.39	0.144	0.055	0.013	0.011	0.012	0.021	0	0.446	0.411	0.413	0.408	0.334	0.072	0.027	0.023	0.021	0.018	0.034	0	0.453	0.528	0.505	0.393	0.315	0.109	0.035	0.024	0.029	0.029	0.045	0	0.47
Average
Time	A1	A2	A3	A4	A5	A6	A7	A8	A9	A10	A11	A12	B1	B2	B3	B4	B5	B6	B7	B8	B9	B10	B11	B12	C1	C2	C3	C4	C5	C6	C7	C8	C9	C10	C11	C12	D1	D2	D3	D4	D5	D6	D7	D8	D9	D10	D11	D12	E1
00:14:16	0.0576667	0.0573333	0.0533333	0.0556667	0.0516667	0.0543333	0.0546667	0.0513333	0.0503333	0.052	0.0483333	0	0.054	0.0516667	0.0513333	0.0543333	0.0523333	0.051	0.0513333	0.05	0.0493333	0.0506667	0.0506667	0.001	0.052	0.0516667	0.0543333	0.0556667	0.0526667	0.0496667	0.049	0.0523333	0.052	0.0483333	0.05	0.000333333	0.0526667	0.055	0.0536667	0.0563333	0.0533333	0.0536667	0.0516667	0.05	0.0546667	0.0493333	0.0496667	0.000333333	0.0526667
00:29:16	0.064	0.064	0.0613333	0.065	0.0596667	0.0606667	0.0616667	0.06	0.0576667	0.0603333	0.0543333	0	0.073	0.0676667	0.064	0.067	0.066	0.0643333	0.0643333	0.0603333	0.0626667	0.0603333	0.063	0.001	0.073	0.0706667	0.0733333	0.072	0.068	0.0656667	0.0626667	0.0646667	0.0663333	0.0616667	0.0636667	0.000333333	0.0753333	0.07	0.0686667	0.0743333	0.0706667	0.0676667	0.068	0.064	0.069	0.063	0.063	0.000333333	0.073
00:44:16	0.079	0.077	0.071	0.0786667	0.0726667	0.0706667	0.071	0.072	0.0663333	0.0683333	0.0633333	0	0.095	0.0913333	0.0876667	0.0853333	0.09	0.085	0.0856667	0.0806667	0.0806667	0.0776667	0.073	0.001	0.103667	0.1	0.100333	0.1	0.0923333	0.0893333	0.0883333	0.0903333	0.092	0.086	0.0813333	0.000333333	0.107333	0.104	0.0973333	0.097	0.0913333	0.093	0.0943333	0.091	0.0913333	0.081	0.0856667	0.000333333	0.105333
00:59:16	0.0643333	0.071	0.074	0.0806667	0.0713333	0.078	0.0746667	0.0676667	0.0753333	0.0776667	0.0766667	-0.000333333	0.097	0.0986667	0.0986667	0.0946667	0.1	0.0983333	0.0973333	0.0923333	0.093	0.094	0.0856667	0.001	0.125667	0.126333	0.127333	0.122333	0.117333	0.114667	0.117	0.113333	0.109667	0.0993333	0.098	0.000333333	0.126	0.130333	0.119667	0.122667	0.125333	0.115333	0.113667	0.113667	0.112333	0.099	0.100333	0	0.123
01:14:16	0.0466667	0.056	0.0523333	0.0533333	0.0513333	0.0503333	0.0526667	0.0496667	0.065	0.0816667	0.0886667	-0.000333333	0.0733333	0.073	0.0783333	0.076	0.0746667	0.0736667	0.0766667	0.074	0.0826667	0.0946667	0.0866667	0.001	0.123333	0.126333	0.130667	0.126	0.121667	0.129667	0.119333	0.128	0.120333	0.109333	0.103	0.000333333	0.141333	0.155333	0.138333	0.141333	0.144333	0.133667	0.121	0.13	0.124333	0.114667	0.109667	0	0.141333
01:29:16	0.0456667	0.0546667	0.042	0.045	0.0413333	0.046	0.042	0.043	0.0513333	0.076	0.095	0	0.0636667	0.0633333	0.063	0.0606667	0.0616667	0.058	0.059	0.0563333	0.0683333	0.0906667	0.097	0.001	0.123	0.125	0.124333	0.128667	0.117	0.121667	0.119	0.124333	0.119667	0.116333	0.11	0.000333333	0.152333	0.171	0.156	0.157	0.156	0.146	0.133667	0.138667	0.136667	0.125667	0.115333	0	0.158333
01:44:16	0.046	0.0566667	0.0416667	0.0436667	0.0373333	0.0376667	0.0383333	0.0396667	0.0463333	0.069	0.0953333	-0.000333333	0.053	0.0526667	0.055	0.055	0.0546667	0.052	0.051	0.047	0.0573333	0.0763333	0.095	0.001	0.113667	0.123	0.119	0.126333	0.120333	0.117	0.111333	0.122	0.118	0.119333	0.116	0.000333333	0.170667	0.192667	0.172667	0.178667	0.171	0.160333	0.148333	0.146333	0.145	0.122333	0.118667	0	0.185333
01:59:16	0.0483333	0.0583333	0.0456667	0.0496667	0.0416667	0.0416667	0.0456667	0.043	0.0483333	0.0653333	0.0926667	-0.000333333	0.053	0.0523333	0.0543333	0.0533333	0.0536667	0.051	0.0483333	0.0433333	0.047	0.0653333	0.093	0.001	0.0953333	0.0936667	0.0956667	0.102667	0.098	0.0913333	0.0886667	0.103333	0.112667	0.118	0.125333	0.000333333	0.187	0.190333	0.177667	0.177333	0.183	0.159667	0.157	0.166333	0.147	0.133333	0.122667	0	0.216
02:14:16	0.05	0.061	0.0493333	0.0536667	0.0453333	0.0473333	0.052	0.0463333	0.0466667	0.0643333	0.0923333	-0.000333333	0.0546667	0.0543333	0.0586667	0.054	0.0563333	0.052	0.049	0.0413333	0.0423333	0.0603333	0.0873333	0.001	0.08	0.08	0.076	0.091	0.0823333	0.0786667	0.0716667	0.0883333	0.0976667	0.108333	0.132333	0.000333333	0.166667	0.161	0.159	0.163	0.172333	0.157	0.145	0.148667	0.135	0.127333	0.127333	0	0.220667
02:29:16	0.0516667	0.0636667	0.053	0.0546667	0.046	0.0516667	0.0556667	0.0483333	0.0426667	0.061	0.0876667	-0.000333333	0.057	0.0546667	0.0623333	0.0573333	0.0573333	0.0533333	0.0496667	0.0446667	0.0403333	0.0566667	0.0786667	0.001	0.071	0.0723333	0.0726667	0.0806667	0.0763333	0.068	0.0613333	0.0773333	0.074	0.1	0.124667	0.000333333	0.142333	0.144667	0.149667	0.145667	0.14	0.144333	0.122	0.123	0.119	0.123	0.122	0	0.219
02:44:16	0.055	0.0663333	0.0566667	0.0566667	0.048	0.0563333	0.0613333	0.0486667	0.04	0.0556667	0.0796667	-0.000333333	0.062	0.0563333	0.0653333	0.059	0.061	0.0533333	0.0503333	0.0446667	0.0366667	0.049	0.074	0.001	0.068	0.0703333	0.069	0.0753333	0.0693333	0.062	0.052	0.069	0.0573333	0.0846667	0.121667	0.000333333	0.127333	0.131333	0.128333	0.113	0.120333	0.126333	0.0993333	0.103	0.100333	0.113333	0.120333	0	0.209667
02:59:16	0.061	0.0706667	0.0613333	0.0616667	0.0496667	0.0596667	0.065	0.0463333	0.037	0.053	0.0783333	-0.000333333	0.0646667	0.0583333	0.0683333	0.0616667	0.0616667	0.0523333	0.049	0.0426667	0.034	0.0446667	0.0693333	0.001	0.0666667	0.067	0.0666667	0.075	0.0666667	0.0583333	0.049	0.0616667	0.0493333	0.07	0.117667	0.000333333	0.117333	0.130667	0.132667	0.103333	0.100667	0.115667	0.087	0.0883333	0.0866667	0.104667	0.121667	0	0.191667
03:14:16	0.0673333	0.076	0.0653333	0.0653333	0.0513333	0.063	0.0663333	0.0426667	0.032	0.0496667	0.073	-0.000333333	0.068	0.0616667	0.07	0.0636667	0.0626667	0.0526667	0.05	0.0416667	0.031	0.0403333	0.0643333	0.001	0.0683333	0.067	0.0676667	0.0726667	0.067	0.06	0.0453333	0.0586667	0.0466667	0.0603333	0.112333	0.000333333	0.111667	0.132333	0.129333	0.0926667	0.091	0.110667	0.0766667	0.077	0.0746667	0.095	0.120667	0	0.176667
03:29:16	0.0703333	0.0806667	0.0713333	0.0703333	0.0536667	0.0663333	0.0666667	0.0403333	0.0276667	0.046	0.0693333	-0.000333333	0.074	0.0673333	0.077	0.067	0.065	0.0533333	0.049	0.0403333	0.0276667	0.036	0.0616667	0.001	0.069	0.066	0.0676667	0.073	0.0676667	0.059	0.0453333	0.0576667	0.045	0.0543333	0.106333	0.000333333	0.109333	0.128333	0.127	0.0886667	0.0863333	0.104333	0.071	0.069	0.064	0.087	0.115333	0	0.163667
03:44:16	0.0763333	0.0866667	0.075	0.0743333	0.0583333	0.068	0.066	0.0386667	0.0246667	0.0426667	0.0666667	-0.000333333	0.081	0.0743333	0.0816667	0.0743333	0.0676667	0.0543333	0.049	0.0396667	0.0253333	0.033	0.061	0.001	0.0706667	0.068	0.0683333	0.0736667	0.066	0.0573333	0.0446667	0.0553333	0.0416667	0.0496667	0.103	0.000333333	0.105333	0.127667	0.128333	0.0886667	0.089	0.101667	0.0676667	0.065	0.058	0.079	0.114667	0	0.160333
03:59:16	0.0813333	0.0973333	0.0803333	0.078	0.0623333	0.0693333	0.0656667	0.037	0.0216667	0.0396667	0.0633333	-0.000333333	0.0863333	0.087	0.09	0.0806667	0.0723333	0.0553333	0.0493333	0.038	0.0236667	0.031	0.0583333	0.001	0.075	0.069	0.0713333	0.0743333	0.0663333	0.0566667	0.0433333	0.0536667	0.0393333	0.0456667	0.098	0.000333333	0.106333	0.125667	0.125333	0.088	0.0863333	0.097	0.0656667	0.063	0.054	0.074	0.111	0	0.163
04:14:16	0.0903333	0.104333	0.0843333	0.083	0.066	0.0703333	0.065	0.0343333	0.0186667	0.0356667	0.0596667	-0.000333333	0.092	0.0973333	0.099	0.0893333	0.0803333	0.0553333	0.05	0.0373333	0.0216667	0.029	0.056	0.001	0.0776667	0.0733333	0.0763333	0.0796667	0.069	0.0566667	0.0436667	0.0516667	0.0366667	0.0426667	0.0936667	0.000333333	0.11	0.126667	0.126333	0.0906667	0.088	0.094	0.064	0.0603333	0.0503333	0.071	0.106667	0	0.164
04:29:16	0.103	0.113333	0.095	0.089	0.0696667	0.0723333	0.0653333	0.0333333	0.017	0.0336667	0.0566667	-0.000333333	0.102667	0.112667	0.108333	0.0956667	0.0856667	0.0563333	0.0496667	0.036	0.0203333	0.0276667	0.0533333	0.001	0.0833333	0.0783333	0.081	0.085	0.07	0.056	0.0416667	0.0506667	0.034	0.0393333	0.0906667	0.000333333	0.116	0.130333	0.130667	0.094	0.09	0.0923333	0.0623333	0.0583333	0.047	0.0676667	0.103	0	0.165667
04:44:16	0.111	0.118667	0.104333	0.093	0.0726667	0.0736667	0.0653333	0.0323333	0.0153333	0.03	0.0553333	-0.000333333	0.108333	0.119333	0.117667	0.101333	0.0926667	0.057	0.0496667	0.035	0.019	0.0266667	0.051	0.001	0.088	0.0836667	0.0846667	0.0886667	0.0726667	0.0563333	0.042	0.0496667	0.032	0.038	0.0866667	0.000333333	0.117333	0.136	0.136	0.0986667	0.0903333	0.0903333	0.0603333	0.055	0.0433333	0.064	0.1	0	0.168
04:59:16	0.119	0.126	0.111	0.101333	0.0793333	0.075	0.0656667	0.031	0.0146667	0.029	0.0536667	-0.000333333	0.121667	0.142667	0.131333	0.113667	0.103333	0.058	0.05	0.0346667	0.018	0.025	0.0503333	0.001	0.096	0.092	0.0926667	0.096	0.077	0.0566667	0.041	0.048	0.0296667	0.035	0.0833333	0.000333333	0.122667	0.144	0.142333	0.105	0.092	0.0883333	0.059	0.0533333	0.04	0.0613333	0.0973333	0	0.172
05:14:16	0.124333	0.132	0.121667	0.111333	0.0843333	0.0766667	0.0656667	0.03	0.0136667	0.0273333	0.0513333	0	0.133	0.155667	0.140667	0.125	0.113667	0.059	0.0496667	0.034	0.0166667	0.0243333	0.049	0.001	0.105333	0.104333	0.104	0.102	0.0786667	0.056	0.04	0.0463333	0.028	0.0333333	0.0803333	0.000333333	0.126	0.157	0.156333	0.111	0.0946667	0.086	0.0563333	0.0506667	0.037	0.0583333	0.0953333	0	0.171
05:29:16	0.131333	0.141333	0.125333	0.120333	0.091	0.0783333	0.0653333	0.0296667	0.013	0.026	0.0496667	-0.000333333	0.139667	0.159667	0.149667	0.137667	0.123333	0.0596667	0.0496667	0.033	0.0163333	0.024	0.047	0.001	0.109	0.114667	0.114333	0.110333	0.0806667	0.0556667	0.04	0.0443333	0.026	0.0316667	0.078	0.000333333	0.13	0.165667	0.171	0.116333	0.0976667	0.0843333	0.0543333	0.0486667	0.0356667	0.056	0.0916667	0	0.174
05:44:16	0.137333	0.153	0.136667	0.128667	0.103667	0.081	0.065	0.0286667	0.0126667	0.0256667	0.0473333	-0.000333333	0.153	0.177	0.156	0.145	0.136	0.061	0.0496667	0.032	0.0153333	0.0236667	0.0453333	0.001	0.115	0.126667	0.121333	0.121667	0.0863333	0.0556667	0.0386667	0.0426667	0.025	0.0306667	0.0746667	0.000333333	0.133	0.182667	0.184667	0.124333	0.101333	0.082	0.0516667	0.047	0.0336667	0.054	0.089	0	0.18
05:59:16	0.151667	0.162	0.141667	0.135333	0.110333	0.0836667	0.0653333	0.0283333	0.0123333	0.0246667	0.0453333	-0.000333333	0.151333	0.181667	0.159667	0.15	0.141667	0.062	0.0496667	0.0316667	0.0146667	0.0226667	0.0446667	0.001	0.121667	0.132	0.128333	0.132	0.0916667	0.0553333	0.038	0.0406667	0.0236667	0.029	0.0716667	0.000333333	0.138333	0.189667	0.191333	0.133	0.105	0.0793333	0.0493333	0.0446667	0.0326667	0.0516667	0.086	0	0.184
06:14:16	0.157	0.168333	0.146667	0.140667	0.118333	0.086	0.0656667	0.0283333	0.012	0.024	0.0436667	-0.000333333	0.164333	0.192667	0.162667	0.157667	0.146	0.0643333	0.0496667	0.031	0.0143333	0.0223333	0.0426667	0.001	0.126333	0.137	0.136667	0.139667	0.0986667	0.0563333	0.037	0.0396667	0.0226667	0.0276667	0.0696667	0.000333333	0.142667	0.197667	0.198667	0.139333	0.108667	0.0773333	0.0466667	0.0423333	0.0306667	0.0493333	0.0836667	0	0.188333
06:29:16	0.164333	0.176	0.153667	0.147333	0.124	0.088	0.0653333	0.028	0.012	0.0233333	0.0426667	-0.000333333	0.172667	0.205	0.170667	0.168333	0.152	0.0673333	0.05	0.03	0.0133333	0.0213333	0.0413333	0.001	0.133667	0.144333	0.146333	0.146667	0.106667	0.0553333	0.036	0.0386667	0.022	0.0273333	0.0673333	0.000333333	0.148667	0.204667	0.206	0.145333	0.113333	0.076	0.0436667	0.0396667	0.0303333	0.048	0.0816667	0	0.193333
06:44:16	0.167333	0.182333	0.163333	0.153	0.127667	0.091	0.0656667	0.027	0.0116667	0.023	0.0403333	0	0.180333	0.214	0.177	0.173333	0.162	0.0703333	0.05	0.0296667	0.0133333	0.021	0.0403333	0.001	0.143	0.147667	0.147333	0.154	0.116333	0.056	0.0356667	0.0373333	0.0213333	0.0263333	0.065	0.000333333	0.151667	0.209667	0.210667	0.15	0.119333	0.0743333	0.0413333	0.0366667	0.0296667	0.0466667	0.0796667	0	0.199333
06:59:16	0.173333	0.194333	0.170667	0.163	0.138333	0.093	0.065	0.0266667	0.011	0.0226667	0.0393333	-0.000333333	0.18	0.221667	0.178667	0.180333	0.176667	0.0733333	0.05	0.029	0.013	0.02	0.039	0.001	0.152	0.151333	0.147667	0.157	0.123	0.0556667	0.035	0.036	0.0206667	0.0253333	0.0623333	0.000333333	0.158333	0.215	0.213667	0.153667	0.125	0.073	0.039	0.0336667	0.0286667	0.045	0.077	0	0.206333
07:14:16	0.179	0.201667	0.173667	0.171667	0.141	0.095	0.0656667	0.0256667	0.0116667	0.0223333	0.037	0	0.183667	0.229	0.181667	0.183667	0.174667	0.0756667	0.0506667	0.028	0.013	0.0193333	0.0386667	0.001	0.153333	0.150667	0.156667	0.162	0.131667	0.056	0.034	0.0346667	0.0203333	0.0246667	0.06	0.000333333	0.163	0.221667	0.22	0.159667	0.132333	0.0723333	0.0366667	0.031	0.0276667	0.0433333	0.075	0	0.209333
07:29:16	0.184	0.207667	0.179667	0.177	0.146667	0.0966667	0.0646667	0.0256667	0.0106667	0.0216667	0.0363333	0	0.19	0.235333	0.187	0.187667	0.187	0.0766667	0.0503333	0.0276667	0.0123333	0.019	0.0376667	0.001	0.159667	0.154	0.156333	0.167333	0.139667	0.0556667	0.034	0.0346667	0.0203333	0.0243333	0.058	0.000333333	0.168	0.227	0.225333	0.164667	0.14	0.0716667	0.0353333	0.0286667	0.0273333	0.0416667	0.0733333	0	0.215333
07:44:16	0.197333	0.212667	0.185333	0.181667	0.152667	0.1	0.0643333	0.0256667	0.0113333	0.0216667	0.0353333	0	0.197333	0.246667	0.192333	0.192333	0.193333	0.0806667	0.0503333	0.0266667	0.012	0.0183333	0.0366667	0.001	0.165	0.161333	0.164	0.170667	0.142667	0.0556667	0.0336667	0.0336667	0.0203333	0.0236667	0.0563333	0.000333333	0.173333	0.233	0.232	0.17	0.144667	0.071	0.0336667	0.0273333	0.0266667	0.041	0.0713333	0	0.221333
07:59:16	0.204333	0.215333	0.189667	0.186	0.160333	0.103667	0.0643333	0.0253333	0.0113333	0.0216667	0.0343333	0	0.200667	0.252667	0.197667	0.199333	0.197333	0.0846667	0.051	0.0256667	0.012	0.0173333	0.0363333	0.001	0.169667	0.175333	0.165	0.179667	0.153667	0.0566667	0.033	0.0326667	0.0193333	0.0233333	0.0546667	0.000333333	0.178333	0.239667	0.237667	0.177333	0.148333	0.0713333	0.033	0.026	0.0263333	0.0396667	0.07	0	0.227
08:14:16	0.209667	0.232	0.202	0.195	0.164	0.106333	0.064	0.0246667	0.0113333	0.0206667	0.0336667	0.000333333	0.206	0.266333	0.208	0.205333	0.202667	0.0903333	0.0516667	0.0256667	0.012	0.0173333	0.0363333	0.001	0.177	0.173667	0.174333	0.187333	0.154	0.056	0.033	0.0326667	0.0193333	0.023	0.053	0.000333333	0.185667	0.243333	0.242667	0.184	0.152667	0.0716667	0.0323333	0.0253333	0.0256667	0.0386667	0.0683333	0	0.232667
08:29:16	0.212333	0.236	0.206	0.198	0.170333	0.107667	0.063	0.0243333	0.0113333	0.0206667	0.0326667	0.000333333	0.212667	0.279	0.214	0.213333	0.206667	0.0946667	0.0516667	0.0256667	0.012	0.0163333	0.0346667	0.001	0.185	0.191667	0.185667	0.193	0.163333	0.0573333	0.032	0.0316667	0.0193333	0.0223333	0.0516667	0.000333333	0.191333	0.253667	0.248333	0.190333	0.159	0.0723333	0.0316667	0.0246667	0.0253333	0.038	0.067	0	0.240333
08:44:16	0.219333	0.242333	0.216667	0.207667	0.175667	0.11	0.0626667	0.0243333	0.0106667	0.02	0.032	0.000666667	0.218667	0.284333	0.219333	0.221667	0.213667	0.0973333	0.0516667	0.0246667	0.012	0.0163333	0.0336667	0.001	0.192333	0.197333	0.194667	0.198667	0.167667	0.0573333	0.0323333	0.0316667	0.0193333	0.0223333	0.0493333	0.000333333	0.199667	0.262333	0.250333	0.197	0.161333	0.0733333	0.0316667	0.0246667	0.0253333	0.037	0.0653333	0	0.247333
08:59:16	0.229333	0.252667	0.225	0.215667	0.185333	0.112	0.062	0.024	0.0113333	0.02	0.031	0.001	0.230667	0.293667	0.228	0.227333	0.214333	0.101333	0.0523333	0.0243333	0.012	0.0156667	0.0333333	0.001	0.198333	0.208667	0.203	0.207	0.181333	0.0576667	0.0323333	0.031	0.019	0.0213333	0.048	0.000333333	0.206	0.271	0.26	0.198667	0.168333	0.0743333	0.031	0.0246667	0.025	0.0356667	0.0636667	0	0.257
09:14:16	0.242333	0.260333	0.235	0.223	0.192	0.113	0.0613333	0.0233333	0.0106667	0.0193333	0.031	0.00133333	0.244	0.297	0.235	0.236	0.224	0.105	0.0523333	0.0236667	0.012	0.0153333	0.0326667	0.001	0.205333	0.216667	0.207667	0.215333	0.187	0.0576667	0.032	0.0306667	0.019	0.0213333	0.0466667	0.000333333	0.214667	0.287333	0.270333	0.200333	0.171667	0.075	0.031	0.024	0.025	0.0353333	0.0623333	0	0.265
09:29:16	0.249	0.27	0.244333	0.232667	0.196667	0.116333	0.0613333	0.0233333	0.011	0.019	0.03	0.002	0.257667	0.31	0.241333	0.240667	0.234667	0.109667	0.0523333	0.0233333	0.012	0.0153333	0.0323333	0.001	0.214667	0.222	0.210667	0.218333	0.191	0.059	0.032	0.03	0.019	0.0206667	0.046	0.000333333	0.22	0.296667	0.280333	0.210667	0.178333	0.0763333	0.031	0.024	0.025	0.035	0.0616667	0	0.269667
09:44:16	0.256667	0.280333	0.252	0.236333	0.201667	0.118667	0.0606667	0.023	0.0103333	0.019	0.0293333	0.003	0.266667	0.324667	0.248667	0.251667	0.237333	0.110333	0.053	0.0226667	0.012	0.015	0.0306667	0.001	0.227333	0.232333	0.222667	0.223333	0.189667	0.0596667	0.0316667	0.03	0.019	0.0203333	0.045	0.000333333	0.232333	0.307667	0.293	0.215333	0.181333	0.0766667	0.0313333	0.024	0.025	0.034	0.0603333	0	0.274667
09:59:16	0.267	0.291667	0.257667	0.245667	0.209667	0.120333	0.06	0.0226667	0.011	0.0183333	0.0283333	0.00433333	0.278333	0.327	0.260333	0.256333	0.241667	0.112333	0.053	0.0223333	0.012	0.0146667	0.0306667	0.001	0.235333	0.24	0.234	0.230667	0.196	0.0603333	0.032	0.0296667	0.019	0.0203333	0.0436667	0.000333333	0.238667	0.315333	0.306	0.221	0.185333	0.0783333	0.0313333	0.024	0.025	0.0336667	0.059	0	0.275667
10:14:16	0.275	0.301667	0.263667	0.255667	0.212667	0.123	0.06	0.0226667	0.011	0.0183333	0.0276667	0.006	0.292	0.337	0.267	0.264333	0.244	0.113	0.0533333	0.0216667	0.0116667	0.0146667	0.0296667	0.001	0.24	0.246667	0.241	0.239	0.195	0.0613333	0.0326667	0.029	0.019	0.0196667	0.0426667	0.000333333	0.248	0.325667	0.316	0.230667	0.187667	0.0793333	0.0313333	0.024	0.025	0.0326667	0.0583333	0	0.286667
10:29:16	0.284333	0.308667	0.274	0.263333	0.219667	0.125	0.0593333	0.0223333	0.011	0.0183333	0.0276667	0.00866667	0.302	0.352	0.278	0.278333	0.254	0.118	0.0536667	0.0213333	0.012	0.0146667	0.0286667	0.001	0.252333	0.254667	0.244	0.249	0.201333	0.0626667	0.0323333	0.029	0.0196667	0.0196667	0.0423333	0.000333333	0.259	0.336667	0.321667	0.236333	0.192333	0.0806667	0.0316667	0.024	0.025	0.0323333	0.0573333	0	0.294333
10:44:16	0.294	0.314333	0.277667	0.274	0.227	0.126667	0.0593333	0.0213333	0.011	0.0176667	0.0266667	0.013	0.312333	0.357667	0.285	0.289333	0.260667	0.12	0.054	0.0213333	0.0116667	0.0146667	0.028	0.001	0.263667	0.269	0.253333	0.257	0.206	0.0626667	0.0323333	0.0286667	0.0196667	0.0193333	0.0413333	0.000333333	0.266667	0.343667	0.331333	0.246667	0.197667	0.0813333	0.032	0.0236667	0.025	0.032	0.0566667	0	0.301667
10:59:16	0.303667	0.324333	0.286333	0.282333	0.231333	0.128	0.059	0.021	0.011	0.0176667	0.0266667	0.019	0.325333	0.368667	0.295333	0.298	0.267667	0.122667	0.0546667	0.0206667	0.0116667	0.014	0.0276667	0.001	0.271	0.273667	0.261333	0.262333	0.212	0.0636667	0.033	0.028	0.0196667	0.0193333	0.0413333	0.000333333	0.274667	0.347	0.338333	0.252333	0.200667	0.0823333	0.032	0.024	0.0256667	0.031	0.0556667	0	0.308333
11:14:16	0.306	0.327333	0.294667	0.292667	0.235667	0.129667	0.0583333	0.0206667	0.011	0.0173333	0.0256667	0.0263333	0.331333	0.379	0.315333	0.307	0.272667	0.124333	0.0546667	0.02	0.012	0.0136667	0.027	0.001	0.278333	0.289333	0.273	0.269667	0.215	0.0646667	0.033	0.028	0.0196667	0.0193333	0.0403333	0.000333333	0.284	0.356333	0.346667	0.257333	0.204667	0.084	0.032	0.024	0.0256667	0.031	0.055	0	0.315333
11:29:16	0.318667	0.336	0.298333	0.298333	0.242	0.129667	0.0583333	0.0203333	0.011	0.0166667	0.0256667	0.0336667	0.343667	0.387333	0.319	0.319333	0.275	0.124333	0.0553333	0.0196667	0.0116667	0.0136667	0.0266667	0.001	0.293	0.288	0.277667	0.281667	0.222333	0.0656667	0.033	0.0273333	0.0196667	0.0193333	0.04	0.000333333	0.292	0.369333	0.354	0.266333	0.209667	0.085	0.032	0.0236667	0.0256667	0.0306667	0.0546667	0	0.321667
11:44:16	0.319667	0.343333	0.308667	0.305667	0.246333	0.130333	0.0576667	0.02	0.011	0.0166667	0.025	0.0426667	0.353	0.4	0.33	0.325	0.281333	0.124667	0.0553333	0.0196667	0.0116667	0.0136667	0.026	0.001	0.304	0.297	0.289	0.283667	0.224	0.0663333	0.033	0.0273333	0.0193333	0.0193333	0.0393333	0.000333333	0.299333	0.371	0.363667	0.272667	0.212333	0.086	0.032	0.023	0.0256667	0.0306667	0.054	0	0.328333
11:59:16	0.327	0.348333	0.314333	0.315	0.252333	0.132333	0.0573333	0.0196667	0.011	0.0166667	0.0246667	0.0463333	0.365	0.406333	0.34	0.336333	0.287	0.126333	0.0553333	0.019	0.012	0.0136667	0.0256667	0.001	0.312	0.304	0.298333	0.297	0.227	0.0666667	0.0336667	0.027	0.0193333	0.0193333	0.039	0.000333333	0.305333	0.386	0.365333	0.280333	0.217	0.0876667	0.0326667	0.023	0.0263333	0.0296667	0.0533333	0.000333333	0.335667
12:14:16	0.336	0.353	0.321667	0.322667	0.257	0.134	0.0566667	0.0193333	0.011	0.0166667	0.024	0.0503333	0.374	0.415333	0.349	0.342667	0.288	0.129333	0.056	0.0186667	0.012	0.0136667	0.0256667	0.001	0.317667	0.312333	0.305333	0.306	0.234	0.0676667	0.0336667	0.0263333	0.0193333	0.0186667	0.0383333	0.000333333	0.309333	0.386333	0.373333	0.289333	0.223333	0.0896667	0.0326667	0.024	0.0263333	0.0296667	0.053	0.000333333	0.341333
12:29:16	0.338667	0.360667	0.33	0.326333	0.258667	0.135333	0.0566667	0.019	0.011	0.016	0.024	0.054	0.378667	0.42	0.352333	0.350667	0.295333	0.13	0.0563333	0.0186667	0.012	0.0136667	0.025	0.001	0.324	0.321667	0.32	0.31	0.239333	0.0683333	0.0336667	0.0263333	0.0193333	0.0186667	0.038	0.000333333	0.318	0.392333	0.380667	0.297	0.227333	0.0903333	0.0326667	0.023	0.0263333	0.0296667	0.053	0.000333333	0.348667
12:44:16	0.350667	0.367333	0.334667	0.333667	0.265333	0.133667	0.056	0.0186667	0.011	0.016	0.024	0.0566667	0.387	0.427333	0.359667	0.358	0.302	0.132	0.056	0.018	0.0116667	0.0136667	0.025	0.001	0.332	0.325333	0.325667	0.319333	0.246333	0.069	0.0336667	0.026	0.0193333	0.0186667	0.0373333	0.000333333	0.325333	0.400333	0.386	0.303	0.233333	0.0916667	0.0326667	0.023	0.0263333	0.0293333	0.052	0	0.355
12:59:16	0.355	0.372667	0.34	0.339	0.268333	0.134667	0.056	0.0183333	0.011	0.016	0.023	0.0526667	0.393333	0.431667	0.368333	0.365	0.306667	0.133	0.0563333	0.0176667	0.012	0.0136667	0.0246667	0.001	0.335667	0.336333	0.332333	0.328667	0.254	0.07	0.0336667	0.0253333	0.0193333	0.0183333	0.037	0.000333333	0.333	0.405333	0.389333	0.306333	0.239	0.0933333	0.0326667	0.023	0.0263333	0.0286667	0.052	0	0.357667
13:14:16	0.359667	0.380333	0.345	0.346	0.272	0.135667	0.055	0.018	0.011	0.016	0.023	0.0463333	0.400667	0.438333	0.376333	0.372333	0.317	0.133333	0.057	0.0176667	0.012	0.013	0.024	0.001	0.341	0.348	0.340333	0.333333	0.258333	0.0703333	0.0336667	0.0253333	0.0193333	0.0183333	0.037	0.000333333	0.337667	0.409667	0.394	0.315667	0.242667	0.0936667	0.033	0.023	0.0266667	0.0286667	0.051	0.000333333	0.364
13:29:16	0.37	0.383333	0.348667	0.357	0.281	0.136333	0.055	0.0176667	0.011	0.016	0.023	0.0406667	0.411333	0.442667	0.382	0.383	0.318333	0.133333	0.057	0.0176667	0.012	0.013	0.024	0.001	0.351667	0.350667	0.348	0.335667	0.259667	0.0716667	0.0336667	0.0253333	0.0193333	0.0183333	0.037	0.000333333	0.339667	0.413333	0.401667	0.319	0.241333	0.0946667	0.0336667	0.0236667	0.0266667	0.0283333	0.051	0.000333333	0.369
13:44:16	0.372667	0.389667	0.358333	0.358333	0.28	0.136	0.0543333	0.0173333	0.011	0.016	0.0223333	0.0313333	0.415667	0.446667	0.391667	0.386333	0.321333	0.135	0.057	0.0166667	0.012	0.013	0.024	0.001	0.358667	0.357	0.352	0.348	0.267667	0.0713333	0.0336667	0.0253333	0.0193333	0.0183333	0.036	0.000333333	0.351333	0.414667	0.403667	0.326667	0.251333	0.096	0.0336667	0.0236667	0.0266667	0.0283333	0.0506667	0	0.370333
13:59:16	0.373	0.4	0.362	0.361	0.284333	0.135333	0.054	0.0166667	0.011	0.0153333	0.022	0.027	0.42	0.45	0.395333	0.39	0.324	0.134	0.057	0.0166667	0.012	0.013	0.0233333	0.001	0.359	0.356667	0.357333	0.352667	0.271333	0.072	0.034	0.0243333	0.0193333	0.0183333	0.036	0.000333333	0.355667	0.418333	0.410667	0.330667	0.255333	0.0966667	0.0336667	0.023	0.0266667	0.0283333	0.0506667	0.000333333	0.378
14:14:16	0.376667	0.401667	0.365667	0.371	0.286333	0.137667	0.0533333	0.0163333	0.011	0.0153333	0.0213333	0.0253333	0.423	0.451667	0.405	0.396	0.331	0.136333	0.057	0.0166667	0.012	0.013	0.023	0.001	0.365	0.362667	0.359	0.36	0.275	0.0723333	0.0336667	0.0243333	0.0193333	0.0183333	0.036	0.000333333	0.361	0.429333	0.413	0.337667	0.258	0.0966667	0.0336667	0.0236667	0.0273333	0.0283333	0.0496667	0.000333333	0.381333
14:29:16	0.383	0.407	0.376333	0.379	0.291333	0.137667	0.053	0.016	0.011	0.0153333	0.0213333	0.023	0.429333	0.448667	0.406333	0.403	0.335667	0.137333	0.057	0.0166667	0.012	0.013	0.023	0.001	0.371667	0.359	0.364	0.366	0.283333	0.0726667	0.0336667	0.0243333	0.0193333	0.0183333	0.035	0.000333333	0.369667	0.429333	0.415333	0.342	0.263	0.098	0.034	0.0236667	0.0273333	0.0283333	0.0496667	0	0.387
14:44:16	0.382333	0.405667	0.377333	0.378333	0.296333	0.138333	0.053	0.0156667	0.011	0.0153333	0.0213333	0.022	0.432	0.458667	0.408667	0.406	0.341667	0.136667	0.057	0.0163333	0.012	0.013	0.023	0.001	0.377	0.368	0.367667	0.368333	0.278667	0.0726667	0.0336667	0.0243333	0.0193333	0.0183333	0.035	0.000333333	0.373	0.433667	0.418667	0.345333	0.264667	0.099	0.034	0.0236667	0.0273333	0.028	0.0493333	0.000333333	0.393667
14:59:16	0.389333	0.414	0.381333	0.381333	0.297	0.136667	0.0523333	0.0153333	0.011	0.0153333	0.0213333	0.023	0.437	0.460667	0.415667	0.411667	0.345667	0.137667	0.057	0.0163333	0.012	0.013	0.023	0.001	0.379333	0.372	0.370667	0.367333	0.289	0.0733333	0.034	0.0243333	0.0193333	0.0183333	0.035	0.000333333	0.380333	0.435	0.423333	0.351333	0.271667	0.099	0.034	0.0236667	0.0273333	0.028	0.0493333	0.000333333	0.394
15:14:16	0.392333	0.413333	0.385333	0.385333	0.302333	0.138	0.0523333	0.015	0.011	0.0153333	0.021	0.0243333	0.441667	0.459	0.419333	0.415667	0.349667	0.139	0.0576667	0.0163333	0.012	0.013	0.022	0.001	0.386333	0.372667	0.373	0.373333	0.290667	0.0736667	0.0336667	0.024	0.0196667	0.0183333	0.035	0.000333333	0.386667	0.443333	0.424	0.355333	0.274	0.1	0.034	0.0236667	0.0273333	0.028	0.0493333	0.000333333	0.398
15:29:16	0.394	0.415	0.388667	0.392667	0.305	0.137333	0.0513333	0.0146667	0.011	0.0153333	0.0203333	0.0243333	0.447667	0.466	0.424	0.421333	0.355	0.139667	0.0576667	0.0163333	0.012	0.013	0.022	0.001	0.387667	0.378333	0.378667	0.379333	0.293667	0.074	0.0336667	0.024	0.0196667	0.0183333	0.0346667	0.000333333	0.392	0.445	0.429333	0.359333	0.279333	0.101333	0.034	0.0236667	0.0273333	0.0273333	0.0486667	0.000333333	0.406333
15:44:16	0.399333	0.420667	0.396	0.397667	0.312333	0.138	0.0513333	0.0143333	0.011	0.0153333	0.0203333	0.026	0.451667	0.464333	0.428667	0.424333	0.358	0.140333	0.0576667	0.0163333	0.012	0.013	0.022	0.001	0.392	0.381333	0.381	0.383	0.300333	0.0743333	0.0336667	0.024	0.0196667	0.0183333	0.034	0.000333333	0.395	0.451333	0.433	0.361667	0.285	0.101667	0.034	0.0236667	0.0273333	0.028	0.0483333	0.000333333	0.410333
15:59:16	0.400667	0.422667	0.394	0.399333	0.310667	0.137	0.051	0.014	0.011	0.0153333	0.0203333	0.028	0.456333	0.467667	0.433667	0.428333	0.362	0.141667	0.0576667	0.0153333	0.012	0.013	0.022	0.001	0.397	0.384	0.384667	0.384667	0.303333	0.075	0.033	0.024	0.0196667	0.0183333	0.034	0.000333333	0.401667	0.457667	0.437333	0.366333	0.288	0.102333	0.034	0.0236667	0.0273333	0.0273333	0.0483333	0.000333333	0.413333
16:14:16	0.402	0.423333	0.393	0.411333	0.317667	0.138333	0.0503333	0.0136667	0.011	0.0153333	0.0203333	0.0303333	0.461	0.472333	0.437667	0.432	0.367333	0.141667	0.0576667	0.0153333	0.012	0.013	0.022	0.001	0.401333	0.39	0.387	0.389	0.307667	0.0753333	0.0333333	0.024	0.0203333	0.0183333	0.034	0.000333333	0.407333	0.46	0.442	0.369	0.291	0.102667	0.0343333	0.0236667	0.0276667	0.028	0.0483333	0.000333333	0.418
16:29:16	0.406667	0.428667	0.400333	0.407333	0.315333	0.137	0.05	0.0133333	0.011	0.015	0.0196667	0.0323333	0.463667	0.479	0.437333	0.436333	0.372667	0.142	0.0576667	0.0153333	0.012	0.013	0.022	0.001	0.405	0.397667	0.39	0.391667	0.309667	0.076	0.0333333	0.024	0.0203333	0.0183333	0.0336667	0.000333333	0.407333	0.466333	0.443667	0.371	0.294667	0.103667	0.0343333	0.0236667	0.0276667	0.0273333	0.048	0.000333333	0.419
16:44:16	0.41	0.434667	0.4	0.415	0.321667	0.136667	0.05	0.0133333	0.011	0.015	0.0196667	0.0356667	0.466	0.479333	0.442667	0.438667	0.376667	0.142333	0.0576667	0.0153333	0.012	0.013	0.022	0.001	0.410667	0.399333	0.394	0.391	0.313667	0.077	0.0333333	0.0236667	0.0196667	0.0183333	0.0336667	0.000333333	0.410667	0.470333	0.449667	0.373667	0.299667	0.104333	0.0343333	0.0236667	0.0276667	0.0273333	0.048	0	0.424333
16:59:16	0.411	0.436333	0.406	0.413	0.322667	0.137	0.049	0.013	0.011	0.015	0.0196667	0.039	0.471333	0.487667	0.444333	0.441	0.38	0.143333	0.0576667	0.0153333	0.012	0.013	0.0213333	0.001	0.415667	0.402333	0.398333	0.391	0.314333	0.077	0.0326667	0.0236667	0.0203333	0.0183333	0.033	0.000333333	0.415667	0.474333	0.454333	0.378	0.301	0.105	0.0343333	0.0243333	0.0276667	0.027	0.048	0.000333333	0.427667
17:14:16	0.411667	0.433667	0.406333	0.416667	0.327	0.135	0.049	0.013	0.011	0.0146667	0.0193333	0.0426667	0.475	0.494	0.448	0.445	0.385667	0.142667	0.0576667	0.015	0.012	0.013	0.0213333	0.001	0.42	0.407333	0.405333	0.394667	0.317	0.0773333	0.0326667	0.0236667	0.0203333	0.0183333	0.033	0.000333333	0.422	0.475667	0.459333	0.382333	0.304333	0.105	0.0343333	0.0243333	0.0276667	0.0273333	0.048	0.000333333	0.432
17:29:16	0.413333	0.438667	0.41	0.418333	0.324667	0.134667	0.0486667	0.013	0.011	0.015	0.0193333	0.047	0.478	0.493	0.453	0.449	0.388333	0.144	0.0576667	0.015	0.012	0.013	0.021	0.001	0.421333	0.411667	0.405333	0.401333	0.322	0.0776667	0.032	0.0236667	0.0203333	0.0183333	0.033	0.000333333	0.424	0.481667	0.460333	0.385333	0.308333	0.106	0.0343333	0.0243333	0.0276667	0.028	0.0476667	0.000333333	0.435333
17:44:16	0.416	0.441	0.41	0.422667	0.331	0.134667	0.0486667	0.0126667	0.011	0.0143333	0.0193333	0.0483333	0.481333	0.498333	0.456	0.451333	0.389333	0.144	0.0573333	0.015	0.012	0.013	0.021	0.001	0.426667	0.414	0.413	0.401667	0.325	0.078	0.0313333	0.0236667	0.0203333	0.0183333	0.033	0.000333333	0.429	0.485333	0.464333	0.391667	0.311333	0.107333	0.034	0.0243333	0.0276667	0.028	0.047	0.000333333	0.439667
17:59:16	0.418333	0.444333	0.412	0.427	0.329333	0.133333	0.0483333	0.0126667	0.011	0.0143333	0.0193333	0.051	0.482333	0.503333	0.457	0.456667	0.394	0.144667	0.0573333	0.015	0.012	0.013	0.021	0.001	0.429	0.417667	0.414	0.407	0.329	0.079	0.0313333	0.0236667	0.0203333	0.0183333	0.0326667	0.000333333	0.429333	0.489667	0.468	0.395667	0.314	0.107	0.034	0.0243333	0.0276667	0.0276667	0.047	0.000333333	0.441333
18:14:16	0.418333	0.443	0.416333	0.430667	0.333667	0.133667	0.0476667	0.0126667	0.011	0.0143333	0.0193333	0.0536667	0.486333	0.508	0.461667	0.460667	0.396	0.145	0.0573333	0.015	0.012	0.013	0.021	0.001	0.433667	0.420333	0.417667	0.408667	0.333	0.079	0.031	0.0236667	0.0203333	0.0183333	0.0326667	0.000333333	0.434333	0.492333	0.472667	0.396333	0.319	0.107667	0.034	0.0243333	0.0276667	0.028	0.047	0.000333333	0.446667
[truncated: 239 more columns]

## Sheet: Fig.1.I
	Raw Data Table 1I: Raw data for Fig 1I
	A1	A2	A3	A4	A5	A6	A7	A8	A9	A10	A11	A12	B1	B2	B3	B4	B5	B6	B7	B8	B9	B10	B11	B12	C1	C2	C3	C4	C5	C6	C7	C8	C9	C10	C11	C12	D1	D2	D3	D4	D5	D6	D7	D8	D9	D10	D11	D12	E1
Time	0.062	0.058	0.058	0.053	0.052	0.054	0.051	0.051	0.054	0.052	0.048	0	0.061	0.058	0.055	0.053	0.054	0.051	0.049	0.052	0.057	0.05	0.049	0	0.065	0.06	0.057	0.053	0.052	0.05	0.045	0.048	0.05	0.045	0.047	0.001	0.063	0.058	0.059	0.053	0.051	0.051	0.049	0.048	0.051	0.047	0.047	0	0.061
00:14:16	0.077	0.072	0.072	0.066	0.062	0.067	0.063	0.063	0.066	0.063	0.057	0	0.077	0.073	0.069	0.063	0.066	0.063	0.06	0.063	0.067	0.059	0.058	0	0.081	0.072	0.07	0.064	0.065	0.06	0.058	0.06	0.062	0.056	0.057	0.001	0.08	0.073	0.066	0.065	0.063	0.06	0.06	0.058	0.062	0.056	0.055	0	0.078
00:29:16	0.101	0.095	0.093	0.086	0.086	0.084	0.079	0.079	0.081	0.079	0.064	0	0.103	0.097	0.09	0.081	0.085	0.083	0.078	0.081	0.076	0.067	0.071	0	0.111	0.094	0.089	0.077	0.084	0.078	0.076	0.076	0.078	0.067	0.07	0.001	0.112	0.101	0.099	0.09	0.077	0.08	0.075	0.082	0.078	0.072	0.067	0	0.106
00:44:16	0.118	0.117	0.119	0.108	0.103	0.105	0.099	0.097	0.097	0.094	0.076	0	0.131	0.122	0.114	0.106	0.109	0.105	0.094	0.098	0.096	0.08	0.077	0	0.136	0.138	0.115	0.109	0.106	0.104	0.104	0.099	0.104	0.101	0.082	0.001	0.132	0.13	0.125	0.109	0.113	0.111	0.106	0.097	0.103	0.087	0.081	0	0.127
00:59:16	0.111	0.114	0.116	0.109	0.107	0.105	0.094	0.097	0.105	0.106	0.084	0	0.134	0.15	0.131	0.121	0.136	0.133	0.115	0.114	0.116	0.105	0.086	0	0.146	0.152	0.137	0.138	0.146	0.131	0.124	0.118	0.111	0.107	0.094	0.001	0.149	0.163	0.153	0.152	0.135	0.143	0.128	0.119	0.114	0.105	0.097	0	0.14
01:14:16	0.101	0.102	0.104	0.102	0.093	0.097	0.096	0.104	0.11	0.114	0.089	0	0.138	0.139	0.134	0.118	0.128	0.127	0.116	0.124	0.118	0.106	0.096	0	0.167	0.168	0.147	0.148	0.157	0.14	0.138	0.126	0.125	0.111	0.101	0.001	0.162	0.188	0.178	0.169	0.139	0.138	0.133	0.128	0.121	0.113	0.101	0	0.155
01:29:16	0.086	0.081	0.087	0.083	0.08	0.091	0.093	0.097	0.108	0.122	0.097	0	0.125	0.128	0.121	0.113	0.113	0.12	0.11	0.121	0.119	0.115	0.102	0	0.175	0.187	0.159	0.166	0.167	0.149	0.147	0.132	0.131	0.118	0.105	0.001	0.182	0.209	0.213	0.193	0.154	0.155	0.147	0.144	0.134	0.122	0.111	0	0.186
01:44:16	0.069	0.075	0.076	0.072	0.065	0.083	0.085	0.092	0.1	0.119	0.102	0	0.112	0.106	0.109	0.107	0.101	0.111	0.105	0.116	0.122	0.12	0.103	0	0.207	0.207	0.181	0.173	0.193	0.175	0.169	0.145	0.146	0.128	0.11	0.001	0.206	0.23	0.244	0.219	0.184	0.172	0.173	0.16	0.147	0.124	0.122	0	0.222
01:59:16	0.063	0.065	0.067	0.06	0.051	0.073	0.079	0.084	0.098	0.132	0.107	0	0.08	0.087	0.088	0.09	0.08	0.096	0.094	0.105	0.119	0.123	0.105	0	0.211	0.216	0.188	0.158	0.19	0.177	0.175	0.154	0.145	0.132	0.115	0.001	0.222	0.241	0.249	0.237	0.183	0.176	0.175	0.167	0.154	0.134	0.125	0	0.23
02:14:16	0.059	0.06	0.063	0.058	0.049	0.067	0.072	0.076	0.091	0.128	0.106	0	0.069	0.067	0.074	0.078	0.066	0.079	0.084	0.096	0.108	0.13	0.106	0	0.187	0.192	0.169	0.162	0.177	0.172	0.164	0.16	0.151	0.142	0.12	0.001	0.218	0.26	0.265	0.249	0.182	0.171	0.171	0.18	0.138	0.133	0.134	0	0.233
02:29:16	0.057	0.064	0.066	0.056	0.042	0.064	0.063	0.065	0.087	0.13	0.106	0	0.069	0.064	0.07	0.065	0.06	0.073	0.077	0.082	0.093	0.126	0.106	0	0.177	0.167	0.155	0.145	0.146	0.141	0.15	0.147	0.144	0.15	0.124	0.001	0.223	0.255	0.283	0.248	0.178	0.155	0.159	0.164	0.132	0.139	0.136	0	0.246
02:44:16	0.062	0.066	0.067	0.06	0.052	0.061	0.057	0.055	0.081	0.13	0.105	0	0.075	0.064	0.067	0.063	0.055	0.071	0.071	0.064	0.087	0.118	0.108	0	0.168	0.147	0.145	0.135	0.122	0.12	0.132	0.138	0.13	0.154	0.122	0.002	0.238	0.27	0.282	0.259	0.18	0.153	0.15	0.162	0.128	0.136	0.137	0	0.259
02:59:16	0.063	0.07	0.07	0.064	0.048	0.062	0.05	0.046	0.074	0.129	0.103	0	0.074	0.067	0.072	0.062	0.054	0.069	0.072	0.055	0.076	0.118	0.104	0	0.15	0.133	0.135	0.122	0.107	0.108	0.122	0.121	0.122	0.146	0.119	0.001	0.248	0.271	0.286	0.261	0.181	0.153	0.15	0.156	0.119	0.133	0.139	0	0.272
03:14:16	0.066	0.078	0.076	0.069	0.048	0.06	0.046	0.04	0.07	0.127	0.101	0	0.075	0.073	0.081	0.064	0.054	0.067	0.069	0.049	0.073	0.12	0.098	0	0.129	0.124	0.126	0.11	0.101	0.1	0.113	0.105	0.116	0.142	0.118	0.001	0.25	0.268	0.281	0.256	0.179	0.149	0.153	0.15	0.116	0.13	0.139	0	0.283
03:29:16	0.069	0.087	0.078	0.072	0.048	0.058	0.04	0.035	0.062	0.127	0.097	0	0.085	0.074	0.075	0.063	0.054	0.063	0.064	0.044	0.072	0.118	0.092	0	0.121	0.122	0.12	0.102	0.094	0.096	0.107	0.099	0.112	0.144	0.113	0.001	0.241	0.261	0.273	0.243	0.167	0.146	0.151	0.147	0.113	0.128	0.136	0	0.278
03:44:16	0.077	0.103	0.083	0.074	0.047	0.058	0.037	0.031	0.06	0.123	0.092	0	0.086	0.081	0.077	0.066	0.053	0.062	0.059	0.04	0.071	0.116	0.088	0	0.124	0.118	0.116	0.095	0.093	0.094	0.104	0.096	0.111	0.141	0.109	0.001	0.234	0.245	0.258	0.215	0.149	0.141	0.152	0.143	0.109	0.13	0.134	0	0.278
03:59:16	0.087	0.11	0.096	0.073	0.049	0.058	0.032	0.027	0.057	0.12	0.085	0	0.094	0.09	0.077	0.067	0.053	0.064	0.056	0.035	0.07	0.113	0.085	0	0.118	0.121	0.117	0.096	0.09	0.092	0.102	0.093	0.11	0.138	0.105	0.001	0.221	0.228	0.23	0.194	0.142	0.139	0.154	0.141	0.107	0.13	0.13	0	0.282
04:14:16	0.104	0.121	0.107	0.075	0.049	0.057	0.03	0.025	0.055	0.118	0.082	0	0.103	0.103	0.083	0.066	0.054	0.062	0.054	0.032	0.068	0.112	0.082	0	0.114	0.123	0.115	0.095	0.089	0.09	0.1	0.091	0.108	0.135	0.102	0.001	0.208	0.21	0.204	0.185	0.137	0.138	0.154	0.14	0.106	0.13	0.127	0	0.275
04:29:16	0.114	0.127	0.113	0.079	0.05	0.057	0.027	0.023	0.053	0.116	0.08	0	0.119	0.118	0.092	0.067	0.052	0.059	0.053	0.029	0.066	0.11	0.079	0	0.111	0.126	0.115	0.097	0.087	0.088	0.098	0.087	0.107	0.131	0.099	0.001	0.194	0.206	0.204	0.183	0.134	0.135	0.153	0.138	0.104	0.128	0.124	0	0.261
04:44:16	0.125	0.136	0.121	0.084	0.049	0.057	0.026	0.022	0.05	0.114	0.076	0	0.133	0.134	0.105	0.068	0.052	0.057	0.05	0.027	0.064	0.107	0.077	0	0.114	0.13	0.117	0.099	0.086	0.086	0.096	0.084	0.105	0.128	0.096	0.001	0.181	0.209	0.195	0.181	0.133	0.133	0.154	0.136	0.104	0.126	0.122	0	0.246
04:59:16	0.136	0.146	0.129	0.091	0.05	0.057	0.026	0.021	0.046	0.111	0.074	0	0.145	0.15	0.121	0.071	0.051	0.056	0.046	0.024	0.062	0.105	0.074	0	0.113	0.132	0.12	0.1	0.082	0.083	0.094	0.08	0.103	0.126	0.094	0.001	0.17	0.197	0.196	0.18	0.133	0.131	0.151	0.135	0.103	0.124	0.119	0	0.231
05:14:16	0.139	0.154	0.139	0.098	0.051	0.057	0.025	0.02	0.045	0.109	0.07	0	0.154	0.157	0.135	0.075	0.05	0.054	0.044	0.023	0.06	0.103	0.071	0	0.124	0.135	0.124	0.102	0.082	0.08	0.092	0.075	0.101	0.123	0.092	0.001	0.167	0.199	0.2	0.177	0.133	0.13	0.149	0.13	0.102	0.123	0.116	0	0.225
05:29:16	0.148	0.164	0.146	0.108	0.051	0.059	0.023	0.019	0.043	0.107	0.068	0	0.161	0.162	0.145	0.078	0.05	0.054	0.043	0.022	0.058	0.101	0.068	0	0.128	0.145	0.128	0.104	0.076	0.077	0.089	0.071	0.098	0.12	0.09	0.001	0.159	0.198	0.2	0.177	0.132	0.13	0.147	0.127	0.101	0.121	0.115	0	0.217
05:44:16	0.156	0.175	0.156	0.117	0.053	0.056	0.022	0.018	0.042	0.105	0.066	0	0.169	0.162	0.157	0.08	0.049	0.052	0.041	0.022	0.056	0.099	0.067	0	0.134	0.155	0.129	0.105	0.074	0.074	0.086	0.066	0.097	0.118	0.088	0.001	0.158	0.201	0.202	0.176	0.133	0.13	0.146	0.124	0.1	0.119	0.112	0	0.212
05:59:16	0.168	0.184	0.165	0.123	0.054	0.056	0.021	0.017	0.041	0.102	0.064	0	0.177	0.165	0.167	0.087	0.049	0.051	0.039	0.021	0.054	0.097	0.065	0	0.139	0.162	0.131	0.108	0.072	0.071	0.082	0.062	0.094	0.115	0.086	0.001	0.161	0.207	0.206	0.176	0.133	0.129	0.144	0.119	0.099	0.118	0.11	0	0.211
06:14:16	0.175	0.185	0.172	0.127	0.056	0.055	0.021	0.017	0.04	0.1	0.062	0	0.184	0.169	0.175	0.092	0.049	0.05	0.037	0.021	0.052	0.094	0.062	0	0.141	0.166	0.136	0.109	0.068	0.067	0.079	0.057	0.092	0.112	0.085	0.001	0.168	0.208	0.211	0.177	0.133	0.128	0.144	0.114	0.097	0.115	0.109	0	0.214
06:29:16	0.18	0.191	0.175	0.132	0.058	0.057	0.02	0.017	0.039	0.099	0.061	0	0.193	0.173	0.176	0.095	0.049	0.049	0.036	0.02	0.05	0.092	0.06	0	0.146	0.168	0.139	0.11	0.065	0.065	0.075	0.053	0.089	0.109	0.083	0.001	0.167	0.218	0.217	0.178	0.134	0.127	0.143	0.11	0.096	0.114	0.107	0	0.219
06:44:16	0.192	0.205	0.181	0.139	0.06	0.057	0.02	0.016	0.038	0.096	0.059	0	0.198	0.181	0.181	0.101	0.049	0.049	0.035	0.02	0.049	0.09	0.059	0	0.152	0.171	0.144	0.112	0.064	0.062	0.072	0.049	0.087	0.106	0.082	0.001	0.169	0.227	0.23	0.179	0.134	0.127	0.143	0.105	0.094	0.112	0.105	0	0.226
06:59:16	0.206	0.215	0.189	0.142	0.062	0.056	0.02	0.016	0.037	0.095	0.058	0	0.205	0.191	0.192	0.105	0.049	0.048	0.034	0.02	0.047	0.088	0.058	0	0.156	0.176	0.142	0.113	0.061	0.059	0.068	0.045	0.084	0.103	0.08	0.001	0.168	0.236	0.24	0.179	0.134	0.127	0.142	0.099	0.092	0.11	0.103	0	0.232
07:14:16	0.208	0.22	0.201	0.15	0.064	0.056	0.019	0.015	0.037	0.092	0.056	0	0.211	0.196	0.196	0.108	0.049	0.048	0.032	0.019	0.045	0.086	0.057	0	0.159	0.18	0.149	0.115	0.06	0.057	0.065	0.042	0.082	0.1	0.079	0.001	0.182	0.244	0.249	0.181	0.133	0.126	0.141	0.094	0.09	0.108	0.102	0	0.237
07:29:16	0.211	0.225	0.206	0.154	0.065	0.055	0.019	0.015	0.036	0.09	0.055	0	0.216	0.201	0.199	0.111	0.05	0.048	0.031	0.019	0.044	0.083	0.055	0	0.164	0.184	0.154	0.116	0.061	0.055	0.062	0.04	0.08	0.097	0.077	0.001	0.177	0.251	0.254	0.181	0.133	0.125	0.14	0.089	0.088	0.106	0.1	0	0.245
07:44:16	0.217	0.234	0.211	0.159	0.068	0.056	0.018	0.015	0.035	0.088	0.054	0	0.218	0.205	0.204	0.116	0.05	0.047	0.031	0.019	0.043	0.081	0.054	0	0.172	0.19	0.155	0.119	0.059	0.052	0.058	0.038	0.077	0.095	0.076	0.001	0.179	0.25	0.262	0.182	0.133	0.124	0.139	0.083	0.086	0.104	0.098	0	0.253
07:59:16	0.222	0.239	0.216	0.165	0.069	0.057	0.018	0.015	0.035	0.086	0.053	0	0.214	0.209	0.209	0.123	0.05	0.047	0.03	0.018	0.041	0.079	0.053	0	0.176	0.196	0.157	0.121	0.058	0.051	0.055	0.037	0.075	0.092	0.074	0.001	0.188	0.253	0.27	0.182	0.133	0.123	0.137	0.078	0.084	0.102	0.097	0	0.261
08:14:16	0.229	0.247	0.223	0.174	0.07	0.055	0.017	0.015	0.034	0.083	0.052	0	0.22	0.215	0.213	0.125	0.051	0.046	0.029	0.018	0.04	0.076	0.051	0	0.182	0.199	0.162	0.122	0.056	0.049	0.052	0.035	0.073	0.09	0.073	0.001	0.191	0.262	0.278	0.182	0.132	0.123	0.136	0.074	0.082	0.1	0.095	0	0.267
08:29:16	0.234	0.254	0.229	0.173	0.072	0.055	0.017	0.015	0.033	0.081	0.051	0	0.225	0.225	0.217	0.131	0.052	0.046	0.029	0.018	0.039	0.074	0.051	0	0.189	0.206	0.167	0.124	0.056	0.048	0.05	0.034	0.071	0.088	0.072	0.001	0.196	0.268	0.285	0.182	0.132	0.122	0.135	0.069	0.08	0.098	0.094	0	0.282
08:44:16	0.246	0.264	0.239	0.18	0.073	0.056	0.017	0.015	0.032	0.079	0.05	0	0.238	0.234	0.223	0.138	0.052	0.046	0.028	0.018	0.038	0.072	0.05	0	0.195	0.213	0.172	0.125	0.055	0.046	0.047	0.034	0.069	0.086	0.071	0.001	0.204	0.275	0.291	0.182	0.132	0.122	0.134	0.065	0.078	0.097	0.092	0	0.296
08:59:16	0.253	0.278	0.251	0.183	0.075	0.056	0.017	0.015	0.032	0.077	0.049	0	0.247	0.242	0.231	0.138	0.053	0.046	0.027	0.017	0.037	0.069	0.049	0	0.201	0.22	0.176	0.127	0.054	0.045	0.045	0.033	0.067	0.084	0.069	0.001	0.215	0.286	0.295	0.182	0.132	0.12	0.133	0.062	0.076	0.095	0.091	0	0.303
09:14:16	0.263	0.284	0.26	0.188	0.076	0.056	0.017	0.014	0.031	0.075	0.048	0	0.258	0.254	0.242	0.145	0.054	0.046	0.027	0.017	0.036	0.067	0.048	0	0.209	0.227	0.178	0.13	0.054	0.044	0.043	0.033	0.065	0.082	0.068	0.001	0.222	0.29	0.297	0.182	0.132	0.12	0.132	0.059	0.074	0.093	0.089	0	0.312
09:29:16	0.27	0.292	0.27	0.194	0.076	0.056	0.016	0.015	0.031	0.073	0.048	0	0.264	0.266	0.249	0.146	0.054	0.046	0.026	0.017	0.035	0.066	0.048	0	0.216	0.237	0.184	0.132	0.053	0.043	0.041	0.032	0.063	0.081	0.067	0.001	0.229	0.297	0.302	0.183	0.131	0.119	0.13	0.057	0.073	0.092	0.088	0	0.318
09:44:16	0.278	0.301	0.281	0.199	0.075	0.056	0.016	0.015	0.031	0.071	0.047	0	0.274	0.273	0.258	0.148	0.054	0.045	0.026	0.017	0.035	0.064	0.047	0	0.222	0.244	0.188	0.134	0.053	0.042	0.039	0.032	0.062	0.08	0.066	0.001	0.234	0.3	0.308	0.183	0.131	0.118	0.129	0.055	0.071	0.091	0.087	0	0.325
09:59:16	0.286	0.309	0.288	0.205	0.076	0.057	0.016	0.014	0.03	0.069	0.045	0	0.27	0.291	0.266	0.151	0.055	0.046	0.025	0.017	0.034	0.062	0.046	0	0.228	0.252	0.198	0.138	0.052	0.041	0.038	0.032	0.06	0.078	0.065	0.001	0.244	0.307	0.31	0.184	0.13	0.117	0.127	0.053	0.07	0.09	0.085	0	0.329
10:14:16	0.294	0.317	0.296	0.21	0.077	0.056	0.016	0.014	0.029	0.067	0.045	0	0.276	0.3	0.269	0.156	0.055	0.046	0.025	0.017	0.033	0.06	0.045	0	0.235	0.257	0.205	0.14	0.052	0.041	0.036	0.032	0.058	0.077	0.064	0.001	0.25	0.313	0.319	0.184	0.13	0.116	0.125	0.052	0.068	0.088	0.084	0	0.336
10:29:16	0.301	0.327	0.306	0.215	0.077	0.057	0.016	0.014	0.029	0.066	0.044	0	0.286	0.307	0.277	0.157	0.056	0.045	0.025	0.017	0.033	0.059	0.045	0	0.254	0.266	0.207	0.143	0.051	0.04	0.035	0.031	0.057	0.076	0.064	0.001	0.253	0.32	0.319	0.186	0.129	0.115	0.124	0.051	0.067	0.087	0.083	0	0.345
10:44:16	0.311	0.334	0.311	0.223	0.079	0.057	0.016	0.014	0.028	0.065	0.044	0	0.294	0.313	0.286	0.167	0.057	0.046	0.024	0.017	0.033	0.058	0.045	0	0.249	0.276	0.213	0.145	0.051	0.039	0.035	0.031	0.056	0.075	0.063	0.001	0.261	0.326	0.325	0.188	0.129	0.114	0.122	0.05	0.066	0.086	0.082	0	0.351
10:59:16	0.315	0.342	0.321	0.23	0.078	0.058	0.016	0.014	0.028	0.064	0.043	0	0.301	0.317	0.294	0.167	0.057	0.046	0.024	0.017	0.032	0.057	0.044	0	0.255	0.283	0.223	0.148	0.051	0.039	0.034	0.031	0.054	0.074	0.062	0.001	0.27	0.329	0.326	0.191	0.129	0.113	0.12	0.049	0.065	0.085	0.081	0	0.358
11:14:16	0.324	0.348	0.33	0.234	0.079	0.058	0.015	0.014	0.028	0.062	0.042	0	0.304	0.32	0.298	0.175	0.058	0.045	0.024	0.017	0.032	0.056	0.044	0	0.265	0.288	0.23	0.151	0.051	0.038	0.033	0.031	0.053	0.073	0.062	0.001	0.278	0.336	0.329	0.196	0.129	0.113	0.118	0.048	0.064	0.084	0.081	0	0.365
11:29:16	0.332	0.353	0.337	0.239	0.08	0.058	0.015	0.014	0.027	0.061	0.042	0	0.31	0.331	0.305	0.181	0.059	0.046	0.023	0.017	0.032	0.055	0.043	0	0.269	0.292	0.235	0.154	0.051	0.038	0.033	0.031	0.051	0.072	0.061	0.001	0.283	0.34	0.33	0.204	0.129	0.112	0.116	0.048	0.063	0.083	0.08	0	0.371
11:44:16	0.336	0.359	0.345	0.243	0.08	0.059	0.015	0.014	0.027	0.06	0.041	0	0.313	0.335	0.313	0.183	0.059	0.045	0.023	0.017	0.031	0.054	0.043	0	0.286	0.301	0.239	0.156	0.051	0.038	0.033	0.031	0.05	0.071	0.061	0.001	0.291	0.345	0.333	0.211	0.128	0.111	0.114	0.047	0.062	0.082	0.079	0	0.376
11:59:16	0.341	0.365	0.351	0.248	0.08	0.059	0.015	0.014	0.026	0.059	0.04	0	0.32	0.34	0.32	0.19	0.059	0.046	0.023	0.017	0.031	0.053	0.042	0	0.291	0.308	0.249	0.159	0.05	0.037	0.032	0.031	0.049	0.07	0.06	0.001	0.301	0.351	0.341	0.218	0.128	0.11	0.112	0.047	0.061	0.081	0.078	0	0.378
12:14:16	0.349	0.373	0.356	0.253	0.081	0.059	0.015	0.014	0.026	0.058	0.04	0	0.324	0.345	0.321	0.198	0.06	0.045	0.023	0.017	0.031	0.052	0.042	0	0.296	0.313	0.253	0.162	0.051	0.037	0.032	0.031	0.048	0.069	0.059	0.001	0.306	0.356	0.344	0.223	0.128	0.109	0.11	0.047	0.061	0.081	0.078	0	0.381
12:29:16	0.353	0.378	0.361	0.255	0.081	0.059	0.015	0.014	0.026	0.058	0.04	0	0.329	0.353	0.323	0.202	0.061	0.046	0.023	0.017	0.03	0.052	0.042	0	0.301	0.319	0.257	0.165	0.051	0.037	0.032	0.031	0.047	0.068	0.059	0.001	0.314	0.36	0.347	0.228	0.128	0.108	0.108	0.046	0.06	0.08	0.077	0	0.376
12:44:16	0.357	0.388	0.373	0.259	0.081	0.059	0.015	0.014	0.026	0.057	0.039	0	0.334	0.357	0.329	0.205	0.061	0.046	0.023	0.017	0.03	0.051	0.041	0	0.308	0.323	0.264	0.167	0.051	0.037	0.032	0.031	0.046	0.068	0.058	0.001	0.32	0.365	0.351	0.23	0.127	0.107	0.105	0.046	0.059	0.079	0.076	0	0.381
12:59:16	0.362	0.391	0.381	0.264	0.083	0.06	0.015	0.014	0.026	0.056	0.039	0	0.338	0.364	0.34	0.209	0.062	0.046	0.023	0.017	0.03	0.05	0.041	0	0.316	0.33	0.268	0.17	0.051	0.037	0.032	0.031	0.045	0.067	0.058	0.001	0.325	0.367	0.356	0.233	0.127	0.106	0.103	0.046	0.059	0.079	0.076	0	0.394
13:14:16	0.366	0.396	0.39	0.267	0.084	0.06	0.015	0.014	0.025	0.056	0.039	0	0.342	0.372	0.343	0.212	0.062	0.046	0.022	0.017	0.03	0.05	0.04	0	0.319	0.335	0.274	0.173	0.051	0.037	0.032	0.031	0.044	0.067	0.058	0.001	0.333	0.373	0.359	0.236	0.127	0.106	0.1	0.046	0.059	0.078	0.075	0	0.399
13:29:16	0.372	0.4	0.392	0.272	0.084	0.06	0.015	0.014	0.025	0.055	0.038	0	0.346	0.379	0.355	0.219	0.063	0.046	0.022	0.017	0.03	0.049	0.04	0	0.325	0.34	0.278	0.176	0.051	0.037	0.032	0.031	0.044	0.066	0.058	0.001	0.338	0.378	0.363	0.24	0.127	0.105	0.097	0.046	0.058	0.078	0.075	0	0.403
13:44:16	0.383	0.402	0.395	0.277	0.086	0.06	0.015	0.014	0.025	0.054	0.037	0	0.351	0.382	0.356	0.221	0.063	0.045	0.022	0.017	0.029	0.049	0.04	0	0.331	0.345	0.279	0.177	0.052	0.036	0.032	0.031	0.043	0.066	0.057	0.001	0.342	0.384	0.366	0.241	0.127	0.104	0.095	0.046	0.058	0.077	0.075	0	0.396
13:59:16	0.38	0.413	0.398	0.283	0.086	0.06	0.015	0.014	0.025	0.054	0.037	0	0.355	0.393	0.365	0.224	0.064	0.046	0.022	0.018	0.029	0.048	0.039	0	0.335	0.352	0.287	0.181	0.052	0.036	0.031	0.031	0.043	0.065	0.057	0.001	0.355	0.386	0.37	0.243	0.127	0.103	0.092	0.046	0.058	0.077	0.074	0	0.401
14:14:16	0.387	0.415	0.409	0.287	0.086	0.06	0.015	0.014	0.024	0.053	0.036	0	0.36	0.391	0.367	0.228	0.064	0.046	0.022	0.017	0.029	0.048	0.039	0	0.34	0.355	0.29	0.185	0.052	0.036	0.031	0.031	0.043	0.064	0.057	0.001	0.355	0.391	0.368	0.247	0.127	0.102	0.089	0.046	0.057	0.076	0.074	0	0.406
14:29:16	0.394	0.416	0.413	0.29	0.086	0.06	0.015	0.014	0.024	0.053	0.036	0	0.363	0.394	0.373	0.232	0.065	0.046	0.022	0.017	0.029	0.048	0.038	0	0.345	0.361	0.292	0.187	0.053	0.036	0.031	0.031	0.042	0.064	0.056	0.001	0.359	0.395	0.373	0.253	0.127	0.102	0.086	0.045	0.057	0.076	0.074	0	0.408
14:44:16	0.396	0.427	0.418	0.293	0.087	0.06	0.015	0.015	0.024	0.053	0.036	0	0.373	0.407	0.374	0.239	0.065	0.047	0.022	0.018	0.029	0.047	0.038	0	0.35	0.359	0.294	0.186	0.053	0.036	0.031	0.031	0.042	0.064	0.056	0.001	0.359	0.398	0.379	0.252	0.127	0.101	0.083	0.046	0.057	0.075	0.073	0	0.409
14:59:16	0.403	0.429	0.416	0.298	0.089	0.06	0.015	0.014	0.024	0.052	0.036	0	0.367	0.411	0.381	0.24	0.066	0.047	0.022	0.017	0.029	0.047	0.038	0	0.354	0.368	0.299	0.192	0.053	0.036	0.031	0.031	0.042	0.063	0.056	0.001	0.367	0.405	0.382	0.254	0.127	0.099	0.08	0.046	0.057	0.075	0.073	0	0.42
15:14:16	0.406	0.429	0.418	0.301	0.089	0.06	0.015	0.014	0.023	0.052	0.036	0	0.373	0.416	0.389	0.244	0.067	0.047	0.022	0.018	0.029	0.046	0.038	0	0.358	0.373	0.306	0.195	0.054	0.036	0.031	0.032	0.042	0.063	0.055	0.001	0.376	0.403	0.386	0.258	0.127	0.099	0.078	0.046	0.056	0.075	0.072	0	0.44
15:29:16	0.411	0.439	0.434	0.306	0.09	0.06	0.015	0.014	0.023	0.051	0.035	0	0.381	0.416	0.393	0.247	0.068	0.047	0.022	0.018	0.028	0.046	0.037	0	0.361	0.377	0.314	0.196	0.054	0.036	0.031	0.031	0.041	0.062	0.055	0.001	0.376	0.412	0.39	0.263	0.127	0.098	0.075	0.046	0.057	0.074	0.072	0	0.432
15:44:16	0.417	0.44	0.429	0.309	0.091	0.06	0.015	0.015	0.023	0.051	0.035	0	0.382	0.423	0.399	0.25	0.067	0.047	0.022	0.018	0.028	0.046	0.037	0	0.366	0.381	0.315	0.199	0.055	0.037	0.031	0.032	0.041	0.062	0.055	0.001	0.389	0.415	0.398	0.262	0.127	0.097	0.072	0.046	0.056	0.074	0.072	0	0.437
15:59:16	0.421	0.444	0.437	0.312	0.091	0.06	0.015	0.015	0.023	0.051	0.034	0	0.388	0.432	0.401	0.255	0.069	0.047	0.022	0.018	0.028	0.045	0.037	0	0.372	0.386	0.319	0.2	0.055	0.037	0.031	0.032	0.041	0.062	0.054	0.001	0.39	0.421	0.396	0.266	0.127	0.096	0.069	0.046	0.056	0.073	0.071	0	0.434
16:14:16	0.427	0.451	0.439	0.313	0.093	0.06	0.015	0.015	0.023	0.05	0.035	0	0.39	0.432	0.408	0.255	0.069	0.048	0.022	0.018	0.028	0.045	0.037	0	0.378	0.388	0.323	0.204	0.055	0.037	0.031	0.032	0.041	0.061	0.054	0.001	0.401	0.424	0.404	0.272	0.128	0.096	0.067	0.046	0.056	0.073	0.071	0	0.448
16:29:16	0.429	0.448	0.446	0.319	0.094	0.059	0.015	0.015	0.023	0.05	0.034	0	0.392	0.44	0.411	0.259	0.07	0.048	0.022	0.018	0.028	0.045	0.036	0	0.381	0.394	0.326	0.205	0.056	0.037	0.031	0.032	0.041	0.061	0.054	0.001	0.402	0.428	0.407	0.273	0.128	0.095	0.064	0.046	0.056	0.073	0.071	0	0.445
16:44:16	0.43	0.456	0.441	0.319	0.097	0.059	0.015	0.015	0.022	0.05	0.034	0	0.394	0.438	0.42	0.26	0.071	0.048	0.022	0.018	0.028	0.045	0.036	0	0.387	0.399	0.332	0.21	0.057	0.037	0.031	0.032	0.041	0.061	0.054	0.001	0.403	0.436	0.415	0.274	0.128	0.094	0.062	0.046	0.056	0.073	0.071	0	0.456
16:59:16	0.44	0.46	0.45	0.324	0.097	0.059	0.015	0.015	0.022	0.05	0.034	0	0.399	0.445	0.421	0.262	0.071	0.048	0.022	0.018	0.028	0.045	0.036	0	0.388	0.4	0.332	0.212	0.057	0.037	0.031	0.032	0.041	0.061	0.054	0.001	0.414	0.434	0.421	0.281	0.128	0.093	0.059	0.046	0.056	0.073	0.07	0	0.457
17:14:16	0.441	0.464	0.456	0.327	0.097	0.059	0.015	0.015	0.022	0.049	0.034	0	0.403	0.448	0.425	0.267	0.072	0.048	0.022	0.018	0.028	0.044	0.036	0	0.39	0.404	0.337	0.212	0.058	0.037	0.031	0.032	0.041	0.06	0.054	0.001	0.422	0.437	0.422	0.28	0.128	0.093	0.057	0.046	0.056	0.072	0.07	0	0.457
17:29:16	0.444	0.464	0.456	0.329	0.1	0.058	0.015	0.015	0.022	0.049	0.033	0	0.4	0.452	0.429	0.267	0.073	0.049	0.022	0.018	0.028	0.044	0.036	0	0.396	0.407	0.34	0.217	0.058	0.037	0.032	0.032	0.041	0.06	0.054	0.001	0.422	0.441	0.43	0.284	0.128	0.092	0.055	0.046	0.055	0.072	0.07	0	0.455
17:44:16	0.448	0.467	0.457	0.332	0.101	0.058	0.015	0.015	0.022	0.049	0.033	0	0.405	0.457	0.427	0.269	0.073	0.048	0.022	0.018	0.028	0.044	0.035	0	0.397	0.413	0.342	0.218	0.059	0.037	0.031	0.032	0.041	0.06	0.053	0.001	0.427	0.446	0.437	0.288	0.128	0.091	0.053	0.046	0.055	0.072	0.07	0	0.458
17:59:16	0.45	0.468	0.461	0.336	0.103	0.058	0.015	0.015	0.022	0.048	0.033	0	0.41	0.459	0.432	0.27	0.074	0.049	0.022	0.018	0.028	0.044	0.035	0	0.401	0.416	0.35	0.221	0.06	0.037	0.032	0.033	0.041	0.059	0.053	0.001	0.428	0.446	0.437	0.288	0.128	0.09	0.051	0.046	0.055	0.072	0.07	0	0.462
Time
00:14:16	0.0643333	0.0603333	0.0623333	0.059	0.0556667	0.057	0.0553333	0.0543333	0.0623333	0.0586667	0.056	0	0.0636667	0.0613333	0.061	0.058	0.0566667	0.0553333	0.0566667	0.0583333	0.0626667	0.0583333	0.056	0.000666667	0.0633333	0.063	0.0606667	0.0573333	0.0533333	0.053	0.0533333	0.0543333	0.0556667	0.0566667	0.055	0.000333333	0.063	0.0606667	0.0613333	0.0566667	0.0536667	0.0526667	0.0536667	0.055	0.0563333	0.057	0.0556667	0	0.06
00:29:16	0.0806667	0.076	0.078	0.0733333	0.0693333	0.07	0.0683333	0.064	0.0756667	0.0706667	0.066	0	0.081	0.077	0.0746667	0.0706667	0.068	0.0676667	0.0693333	0.0706667	0.0743333	0.0693333	0.066	0.001	0.0813333	0.0773333	0.0756667	0.0696667	0.0663333	0.0653333	0.0646667	0.067	0.0673333	0.073	0.066	0.000333333	0.081	0.0756667	0.0743333	0.0693333	0.0643333	0.0636667	0.0636667	0.065	0.067	0.067	0.066	0	0.078
00:44:16	0.106	0.0993333	0.101	0.096	0.0936667	0.0933333	0.0893333	0.08	0.0956667	0.0876667	0.079	0	0.111	0.102	0.0993333	0.0926667	0.0883333	0.0886667	0.0873333	0.0896667	0.0906667	0.085	0.0826667	0.002	0.111333	0.103667	0.0956667	0.088	0.0873333	0.0846667	0.083	0.0833333	0.0846667	0.0903333	0.0836667	0.000666667	0.111667	0.103	0.101667	0.093	0.0836667	0.0836667	0.081	0.0853333	0.084	0.0866667	0.087	0	0.11
00:59:16	0.124667	0.123	0.122333	0.118333	0.112	0.117333	0.106333	0.0933333	0.111667	0.101	0.0883333	0	0.128333	0.124	0.128	0.115	0.114333	0.110667	0.108667	0.113667	0.108333	0.103333	0.0943333	0.003	0.138667	0.137333	0.123667	0.119333	0.113667	0.112667	0.108667	0.107333	0.108333	0.111333	0.100333	0.000666667	0.13	0.129667	0.128333	0.115667	0.110667	0.112667	0.106333	0.108	0.105333	0.106	0.105	0	0.135667
01:14:16	0.115333	0.119667	0.12	0.114	0.112	0.110333	0.105333	0.0986667	0.120667	0.113333	0.097	0	0.134	0.140333	0.143	0.127333	0.131	0.130333	0.121667	0.125	0.124667	0.119333	0.103	0.00366667	0.150667	0.153667	0.138333	0.145333	0.136667	0.132333	0.126333	0.127667	0.118333	0.123333	0.110667	0.000333333	0.148667	0.155	0.157333	0.144333	0.129333	0.133	0.121667	0.123667	0.117	0.12	0.118667	0	0.151333
01:29:16	0.104	0.102667	0.108333	0.104	0.0986667	0.099	0.101333	0.101667	0.124	0.121667	0.104	0	0.132	0.136667	0.143333	0.128333	0.127333	0.125333	0.118667	0.129333	0.134667	0.124	0.112	0.00466667	0.168667	0.167	0.152	0.16	0.150667	0.146333	0.142333	0.137333	0.132	0.132	0.117667	0.000666667	0.163667	0.178667	0.177667	0.165	0.147	0.141333	0.130667	0.136	0.129333	0.131	0.126333	0	0.168
01:44:16	0.088	0.0876667	0.09	0.0893333	0.0836667	0.089	0.093	0.098	0.124333	0.129333	0.109667	0	0.124667	0.128333	0.131333	0.121333	0.118	0.12	0.119333	0.123667	0.135667	0.131333	0.118667	0.006	0.184667	0.181	0.166	0.175667	0.158	0.154667	0.149667	0.143667	0.141667	0.142	0.124333	0.000666667	0.188	0.199667	0.198667	0.184	0.165	0.159333	0.143333	0.148333	0.141	0.141667	0.134667	0	0.193667
01:59:16	0.073	0.0753333	0.0766667	0.0743333	0.07	0.0743333	0.084	0.0933333	0.115	0.133	0.114333	0	0.113667	0.106333	0.120333	0.11	0.103	0.110333	0.114	0.119	0.137333	0.137667	0.123333	0.007	0.212667	0.206	0.191333	0.195333	0.175333	0.170667	0.17	0.158	0.153	0.159333	0.130667	0.000666667	0.220333	0.223	0.230667	0.218333	0.191667	0.174667	0.160333	0.159667	0.152333	0.153	0.146667	0	0.234667
02:14:16	0.062	0.0626667	0.0626667	0.0593333	0.0543333	0.0596667	0.0693333	0.0866667	0.106	0.137333	0.119	0	0.092	0.0926667	0.102667	0.0936667	0.085	0.0943333	0.102667	0.107333	0.132667	0.138	0.130333	0.008	0.220667	0.218	0.201667	0.195667	0.174333	0.172333	0.171667	0.158333	0.155	0.164	0.139	0.000666667	0.229	0.238667	0.246667	0.230667	0.203333	0.177333	0.161333	0.168	0.156333	0.157667	0.150667	0	0.243333
02:29:16	0.0583333	0.0583333	0.0583333	0.0536667	0.0463333	0.0526667	0.0596667	0.0763333	0.0973333	0.132333	0.118667	0	0.0766667	0.076	0.0876667	0.082	0.0716667	0.079	0.09	0.099	0.124667	0.14	0.129333	0.00866667	0.199	0.202667	0.19	0.191	0.166333	0.161333	0.159333	0.156	0.152333	0.167333	0.142	0.000666667	0.233667	0.246667	0.259667	0.241333	0.207667	0.179667	0.161333	0.172	0.150667	0.154333	0.155	0	0.261
02:44:16	0.0576667	0.0593333	0.0573333	0.053	0.0426667	0.05	0.0523333	0.067	0.0903333	0.129333	0.118	0	0.0713333	0.0703333	0.0776667	0.0723333	0.063	0.0696667	0.08	0.0873333	0.112667	0.136667	0.13	0.000333333	0.191	0.189667	0.178333	0.175333	0.144	0.142	0.145333	0.145667	0.147	0.170333	0.146667	0.000666667	0.242333	0.256333	0.269	0.243	0.205667	0.177	0.152333	0.160333	0.145667	0.151667	0.156667	0	0.271
02:59:16	0.0613333	0.062	0.0573333	0.0553333	0.0466667	0.0486667	0.0496667	0.0596667	0.0846667	0.127333	0.116667	0	0.0676667	0.0673333	0.075	0.0683333	0.0593333	0.0656667	0.0726667	0.0743333	0.106	0.132333	0.13	0.000333333	0.181	0.174333	0.169333	0.158667	0.123667	0.128333	0.132	0.137667	0.138667	0.171	0.145667	0.001	0.255333	0.269667	0.272	0.251667	0.209	0.173667	0.15	0.156667	0.144667	0.148333	0.157333	0	0.277667
03:14:16	0.0636667	0.067	0.0596667	0.0576667	0.0466667	0.0486667	0.046	0.0543333	0.08	0.127	0.115667	0	0.0656667	0.0673333	0.0746667	0.067	0.0573333	0.0633333	0.0703333	0.0686667	0.0976667	0.132	0.127667	0	0.159667	0.158667	0.156333	0.142333	0.110667	0.119333	0.123667	0.126333	0.133333	0.166667	0.145	0.000666667	0.266333	0.269	0.279	0.255333	0.21	0.172667	0.150333	0.153667	0.139	0.147	0.158333	0	0.284667
03:29:16	0.066	0.0756667	0.0633333	0.0616667	0.048	0.0473333	0.0426667	0.049	0.0763333	0.124667	0.114667	0	0.0666667	0.0703333	0.077	0.0666667	0.0576667	0.0623333	0.0686667	0.0643333	0.095	0.132333	0.126333	0	0.147333	0.146667	0.146	0.129	0.103333	0.111667	0.116	0.116	0.129	0.160667	0.144333	0.000666667	0.264333	0.265	0.275667	0.252667	0.213	0.170333	0.151667	0.150667	0.137333	0.146333	0.157667	0	0.292333
03:44:16	0.0693333	0.0823333	0.0656667	0.0636667	0.049	0.045	0.0393333	0.045	0.0706667	0.123667	0.112333	0	0.073	0.0723333	0.0753333	0.0673333	0.058	0.061	0.0656667	0.0603333	0.0933333	0.130667	0.123333	0	0.134333	0.136333	0.136667	0.122	0.0973333	0.106667	0.110333	0.111333	0.126667	0.164333	0.142	0.000666667	0.257333	0.257333	0.265667	0.246667	0.201667	0.166333	0.151	0.148	0.135	0.145667	0.156667	0	0.292
03:59:16	0.0753333	0.0906667	0.07	0.067	0.0486667	0.0463333	0.0373333	0.0413333	0.0693333	0.120667	0.109667	0	0.082	0.077	0.0783333	0.0696667	0.0573333	0.06	0.062	0.056	0.092	0.129333	0.122	0	0.128667	0.131667	0.130667	0.119	0.0946667	0.103667	0.107	0.109	0.126	0.167	0.14	0.000666667	0.247333	0.242333	0.252667	0.232667	0.186667	0.161	0.151333	0.146667	0.133	0.147333	0.155667	0	0.295333
04:14:16	0.083	0.096	0.078	0.0683333	0.0496667	0.0453333	0.0346667	0.0386667	0.065	0.119333	0.106667	0	0.091	0.0846667	0.0796667	0.0713333	0.057	0.0593333	0.0586667	0.051	0.09	0.127667	0.120667	0	0.126	0.132333	0.130667	0.119333	0.093	0.102333	0.105333	0.107667	0.124	0.162	0.137667	0.000666667	0.234333	0.226667	0.233667	0.215	0.175667	0.157333	0.151667	0.145667	0.131333	0.148	0.153333	0	0.296333
04:29:16	0.0956667	0.104667	0.0846667	0.0713333	0.0493333	0.0453333	0.0333333	0.0366667	0.062	0.117	0.104667	0	0.098	0.0953333	0.084	0.0716667	0.0563333	0.057	0.055	0.0463333	0.0876667	0.127	0.118667	0	0.125	0.133	0.13	0.119333	0.0923333	0.101333	0.104333	0.106333	0.121667	0.164	0.136333	0.000666667	0.220667	0.212	0.212	0.2	0.169333	0.154667	0.151	0.145333	0.13	0.149	0.151333	0	0.289667
04:44:16	0.106	0.112333	0.0896667	0.075	0.05	0.0453333	0.031	0.0353333	0.0596667	0.115667	0.103	0	0.107667	0.105	0.0923333	0.0733333	0.055	0.0546667	0.0523333	0.0416667	0.0853333	0.126	0.117	0	0.125333	0.134667	0.13	0.120667	0.091	0.100667	0.102667	0.103667	0.120667	0.159333	0.134333	0.000666667	0.208	0.204333	0.206	0.191667	0.165667	0.153	0.150667	0.144667	0.128333	0.148667	0.149333	0	0.276667
04:59:16	0.115	0.119667	0.096	0.0786667	0.0503333	0.0446667	0.0303333	0.034	0.0556667	0.114333	0.100333	0	0.116667	0.114333	0.103	0.0753333	0.0546667	0.0523333	0.0486667	0.038	0.0823333	0.124	0.115	0	0.132	0.138	0.131333	0.123667	0.0906667	0.0993333	0.100667	0.100667	0.119	0.161333	0.132667	0.000666667	0.196667	0.201667	0.197667	0.188	0.164	0.151667	0.150667	0.143667	0.127	0.147667	0.147667	0	0.261667
05:14:16	0.123333	0.128	0.105	0.083	0.0506667	0.0446667	0.029	0.0326667	0.0523333	0.112333	0.0983333	0	0.126667	0.126667	0.114333	0.078	0.0533333	0.05	0.045	0.0346667	0.08	0.122667	0.113333	0	0.137333	0.141333	0.134333	0.126	0.0886667	0.0973333	0.0986667	0.0973333	0.117333	0.154	0.131	0.000666667	0.189333	0.197	0.198	0.187	0.164	0.151	0.149	0.142667	0.125667	0.147333	0.144667	0	0.248333
05:29:16	0.131	0.135	0.114	0.0886667	0.0516667	0.0456667	0.0286667	0.031	0.0503333	0.111	0.0963333	0	0.134	0.136667	0.125333	0.082	0.0533333	0.0483333	0.0433333	0.033	0.078	0.121	0.111333	0.000333333	0.148	0.147	0.138667	0.128667	0.0886667	0.0946667	0.0963333	0.0943333	0.116333	0.151333	0.129333	0.001	0.185333	0.2	0.199667	0.185667	0.165	0.151	0.148	0.141	0.125333	0.147	0.142667	0	0.239667
05:44:16	0.139	0.144667	0.121	0.0943333	0.0516667	0.046	0.0276667	0.0286667	0.0473333	0.109333	0.094	0	0.141333	0.147	0.138	0.085	0.0523333	0.047	0.041	0.0306667	0.0743333	0.119	0.109	0	0.153333	0.153	0.142333	0.130333	0.085	0.0916667	0.0933333	0.0903333	0.113667	0.150333	0.127	0.000666667	0.182	0.202667	0.2	0.185667	0.164	0.15	0.146333	0.139333	0.123333	0.145	0.140333	0	0.233667
05:59:16	0.146	0.153667	0.131333	0.100667	0.0536667	0.0453333	0.0273333	0.0273333	0.0456667	0.108	0.092	0	0.15	0.151	0.147	0.088	0.0523333	0.0453333	0.0393333	0.0296667	0.0726667	0.117667	0.107333	0.000333333	0.159667	0.16	0.146	0.133333	0.0836667	0.0893333	0.0896667	0.0856667	0.112667	0.145333	0.125	0.001	0.182	0.206667	0.201667	0.187	0.165	0.150333	0.146	0.138333	0.122333	0.143667	0.138667	0	0.231333
06:14:16	0.152667	0.161333	0.140667	0.106667	0.0546667	0.0453333	0.0263333	0.025	0.0436667	0.106333	0.09	0	0.156333	0.156667	0.155	0.0933333	0.052	0.044	0.0376667	0.0283333	0.07	0.116	0.105333	0.000666667	0.165	0.166667	0.149	0.136333	0.0816667	0.0856667	0.0863333	0.0813333	0.110333	0.146	0.122667	0.001	0.184333	0.211	0.204333	0.187333	0.165	0.150333	0.144333	0.135667	0.121	0.142	0.136333	0	0.233
06:29:16	0.158667	0.166667	0.150333	0.111	0.056	0.0453333	0.026	0.023	0.042	0.104667	0.088	0	0.162667	0.161333	0.161	0.0993333	0.0516667	0.043	0.036	0.028	0.0673333	0.114	0.103	0.000333333	0.169	0.170667	0.155	0.14	0.0793333	0.0823333	0.083	0.0766667	0.108	0.140667	0.120333	0.001	0.189667	0.216333	0.208	0.188333	0.165333	0.15	0.144	0.133	0.119333	0.139667	0.134	0	0.236
06:44:16	0.165333	0.172667	0.156333	0.116	0.0576667	0.046	0.025	0.022	0.0406667	0.103333	0.0863333	0	0.167667	0.168	0.165	0.103	0.0513333	0.0423333	0.035	0.027	0.0653333	0.112	0.101	0.000333333	0.173667	0.174	0.159333	0.142667	0.077	0.0796667	0.079	0.0716667	0.106	0.14	0.118	0.001	0.192667	0.225667	0.213	0.191	0.165	0.149667	0.143333	0.130333	0.117	0.137333	0.131667	0	0.239667
06:59:16	0.175667	0.182	0.162	0.120333	0.059	0.0463333	0.0246667	0.0206667	0.039	0.101333	0.084	0	0.173333	0.176333	0.17	0.109	0.0506667	0.042	0.034	0.0263333	0.0633333	0.110333	0.099	0.000333333	0.179667	0.177667	0.162667	0.145667	0.0753333	0.0763333	0.0753333	0.0673333	0.103667	0.136667	0.116	0.001	0.196333	0.233333	0.222667	0.192333	0.165667	0.15	0.143	0.127333	0.115333	0.135667	0.129333	0	0.247333
07:14:16	0.185333	0.189667	0.168333	0.125	0.061	0.0463333	0.0243333	0.0203333	0.038	0.100667	0.0823333	0	0.181	0.187333	0.178667	0.113667	0.0503333	0.041	0.033	0.026	0.0613333	0.108	0.097	0.000333333	0.185333	0.183	0.168	0.147667	0.0733333	0.0733333	0.0716667	0.0623333	0.101333	0.132333	0.113667	0.001	0.200667	0.238667	0.231	0.193667	0.165667	0.15	0.142333	0.123333	0.112667	0.133	0.127333	0	0.255
07:29:16	0.192333	0.194	0.176667	0.13	0.063	0.046	0.0236667	0.0196667	0.0366667	0.0983333	0.0803333	0	0.188	0.192	0.183667	0.117	0.0506667	0.0403333	0.0316667	0.0253333	0.059	0.106333	0.095	0.000333333	0.189667	0.187	0.171	0.150667	0.0713333	0.071	0.0683333	0.0583333	0.0986667	0.129333	0.111667	0.001	0.208333	0.248	0.239667	0.195667	0.165333	0.150333	0.142	0.12	0.110333	0.130667	0.125	0	0.261333
07:44:16	0.197667	0.2	0.181667	0.133667	0.0643333	0.046	0.023	0.0193333	0.036	0.097	0.0783333	0	0.193333	0.198	0.187667	0.121333	0.0506667	0.04	0.031	0.025	0.0573333	0.104	0.093	0.000666667	0.196	0.191667	0.177	0.153	0.0706667	0.0683333	0.065	0.0546667	0.0963333	0.127	0.108667	0.001	0.211333	0.253333	0.246667	0.197333	0.165333	0.15	0.141	0.116667	0.108	0.128333	0.122667	0	0.267333
07:59:16	0.202667	0.208667	0.187667	0.138333	0.066	0.046	0.0226667	0.019	0.0346667	0.0953333	0.077	0	0.197667	0.201	0.193333	0.125667	0.0506667	0.04	0.0306667	0.0246667	0.0556667	0.102333	0.0906667	0.000666667	0.203	0.196667	0.181333	0.155667	0.069	0.0656667	0.0616667	0.051	0.0936667	0.122	0.106333	0.001	0.216	0.257	0.252667	0.2	0.165333	0.149333	0.14	0.112333	0.105333	0.126	0.120333	0	0.273
08:14:16	0.208	0.214	0.194667	0.143	0.0676667	0.0463333	0.0223333	0.019	0.034	0.0936667	0.0753333	0	0.2	0.207333	0.198333	0.131333	0.0506667	0.0393333	0.03	0.024	0.054	0.100667	0.089	0.000333333	0.207667	0.203333	0.184667	0.158333	0.0673333	0.064	0.0583333	0.0483333	0.091	0.122	0.103667	0.001	0.222	0.261	0.260667	0.201333	0.165333	0.149	0.139	0.108333	0.103333	0.123333	0.118333	0	0.279667
08:29:16	0.213	0.220333	0.200333	0.147333	0.069	0.0456667	0.022	0.0186667	0.0326667	0.0916667	0.0733333	0	0.206667	0.212667	0.201667	0.134667	0.051	0.0383333	0.0286667	0.0233333	0.052	0.098	0.0866667	0	0.211667	0.208	0.188667	0.160667	0.0656667	0.0616667	0.055	0.045	0.0883333	0.119667	0.101333	0.000666667	0.226	0.268	0.268	0.203333	0.164667	0.148667	0.138	0.104333	0.100333	0.120333	0.115333	0	0.288
08:44:16	0.218333	0.226333	0.204	0.15	0.0706667	0.046	0.0213333	0.019	0.032	0.0903333	0.072	0	0.212	0.221	0.207333	0.141	0.0516667	0.0386667	0.029	0.0233333	0.0513333	0.0963333	0.085	0.000333333	0.219667	0.216667	0.194667	0.163667	0.065	0.0603333	0.0526667	0.043	0.0863333	0.117333	0.0993333	0.001	0.233	0.275667	0.274667	0.205	0.164667	0.148333	0.137333	0.100333	0.0986667	0.118667	0.114	0	0.298333
08:59:16	0.228667	0.234667	0.211667	0.156	0.0716667	0.046	0.0216667	0.019	0.031	0.0883333	0.0706667	0	0.219	0.227667	0.212667	0.145333	0.0516667	0.0383333	0.028	0.023	0.0496667	0.0943333	0.0826667	0.000666667	0.226	0.225667	0.198333	0.167333	0.064	0.0586667	0.05	0.0416667	0.0836667	0.114333	0.0973333	0.001	0.240333	0.283333	0.282	0.206667	0.164	0.148	0.136333	0.0963333	0.096	0.116667	0.111333	0	0.306
09:14:16	0.237667	0.245	0.221333	0.160667	0.0726667	0.0456667	0.021	0.0183333	0.03	0.0863333	0.0686667	0	0.224	0.232	0.219	0.15	0.052	0.0383333	0.0273333	0.022	0.048	0.0923333	0.0803333	0	0.231	0.238667	0.207	0.169667	0.0633333	0.0566667	0.0473333	0.0396667	0.081	0.113667	0.0943333	0.000666667	0.249667	0.291333	0.288	0.208667	0.163667	0.146667	0.135333	0.0923333	0.0933333	0.114	0.109333	0	0.314667
09:29:16	0.247667	0.254	0.229	0.164667	0.074	0.0456667	0.0206667	0.018	0.029	0.0846667	0.067	0	0.233333	0.242333	0.226333	0.157	0.0523333	0.0383333	0.027	0.0216667	0.0466667	0.0903333	0.0786667	0	0.24	0.241333	0.209	0.174667	0.0623333	0.0556667	0.0453333	0.0383333	0.0786667	0.111	0.0923333	0.000666667	0.256667	0.296333	0.292333	0.210667	0.162667	0.146333	0.134	0.0886667	0.0913333	0.111667	0.107	0	0.320667
09:44:16	0.255	0.261333	0.237	0.168667	0.0743333	0.0453333	0.0203333	0.018	0.0286667	0.0826667	0.066	0	0.243	0.254333	0.232667	0.164333	0.0526667	0.0383333	0.0266667	0.0213333	0.0453333	0.0886667	0.0773333	0.000333333	0.247	0.248333	0.216333	0.18	0.0616667	0.054	0.043	0.037	0.076	0.108333	0.0906667	0.000666667	0.263	0.303	0.3	0.213333	0.162333	0.146	0.132667	0.0846667	0.0896667	0.109667	0.105	0	0.325333
09:59:16	0.262333	0.272	0.247	0.174	0.0743333	0.045	0.0196667	0.0176667	0.028	0.0803333	0.064	0	0.252	0.261333	0.240667	0.167667	0.0526667	0.0376667	0.0263333	0.0206667	0.044	0.0866667	0.075	0	0.250333	0.260333	0.225	0.182667	0.0613333	0.0526667	0.0413333	0.036	0.0736667	0.107	0.0883333	0.000333333	0.27	0.307667	0.306667	0.216667	0.161	0.144667	0.131333	0.0806667	0.087	0.107667	0.103	0	0.332667
10:14:16	0.272333	0.282667	0.258	0.179667	0.0756667	0.0463333	0.0203333	0.0176667	0.028	0.0793333	0.063	0	0.261667	0.273	0.249	0.177	0.0533333	0.0386667	0.0266667	0.0213333	0.0436667	0.0853333	0.0743333	0.000333333	0.258667	0.266667	0.232333	0.188667	0.061	0.0523333	0.0403333	0.0356667	0.0723333	0.105333	0.0873333	0.001	0.278333	0.314	0.31	0.220333	0.161	0.145	0.13	0.0776667	0.086	0.106333	0.101667	0	0.339333
10:29:16	0.280333	0.289333	0.267333	0.185	0.077	0.0456667	0.0193333	0.0173333	0.0273333	0.0766667	0.0613333	0	0.269333	0.281	0.254667	0.180667	0.054	0.0386667	0.0256667	0.0206667	0.0416667	0.083	0.0723333	0	0.264	0.273667	0.238	0.191333	0.0606667	0.051	0.0386667	0.035	0.0696667	0.103667	0.0853333	0.000666667	0.284333	0.318	0.316	0.222333	0.160333	0.144333	0.128333	0.074	0.0836667	0.104	0.0993333	0	0.345
10:44:16	0.287667	0.297	0.277667	0.19	0.0776667	0.0456667	0.0193333	0.017	0.0266667	0.0753333	0.06	0	0.278	0.290333	0.259	0.183	0.0546667	0.0386667	0.0256667	0.0203333	0.041	0.0813333	0.0706667	0	0.275667	0.281	0.244	0.195333	0.0603333	0.05	0.037	0.034	0.068	0.103	0.084	0.000666667	0.288333	0.325333	0.32	0.225667	0.159333	0.143333	0.127	0.0703333	0.0823333	0.102333	0.098	0	0.351667
10:59:16	0.296333	0.307	0.285	0.195667	0.0786667	0.0456667	0.019	0.017	0.0263333	0.0736667	0.0586667	0	0.285667	0.295667	0.267667	0.189333	0.0553333	0.0386667	0.0253333	0.0203333	0.0403333	0.0796667	0.0693333	0	0.278333	0.288333	0.25	0.199333	0.0596667	0.049	0.0363333	0.0336667	0.0663333	0.097	0.0823333	0.000666667	0.294	0.331333	0.325667	0.228	0.159	0.143	0.125667	0.0673333	0.0806667	0.100667	0.0973333	0	0.357
11:14:16	0.303	0.313	0.293667	0.202	0.0793333	0.046	0.019	0.0166667	0.026	0.0723333	0.057	0	0.293	0.303667	0.274	0.191	0.0556667	0.0386667	0.025	0.0203333	0.039	0.078	0.0676667	0	0.284333	0.294	0.257	0.203333	0.0596667	0.0483333	0.0356667	0.0336667	0.0643333	0.0953333	0.0813333	0.000666667	0.301333	0.335667	0.328667	0.231333	0.158667	0.142333	0.123667	0.0643333	0.079	0.099	0.0956667	0	0.362333
11:29:16	0.311	0.323333	0.301	0.207	0.0803333	0.046	0.0183333	0.0166667	0.026	0.0706667	0.0553333	0	0.298333	0.309333	0.281333	0.198	0.0563333	0.0383333	0.0246667	0.0196667	0.0386667	0.0763333	0.0663333	0	0.294	0.300667	0.264333	0.207	0.0596667	0.0476667	0.035	0.0333333	0.063	0.0936667	0.0803333	0.000666667	0.309667	0.341667	0.332333	0.235333	0.158	0.142333	0.122	0.061	0.0776667	0.0976667	0.0946667	0	0.366333
11:44:16	0.316333	0.333333	0.307667	0.213	0.0813333	0.0463333	0.0186667	0.0166667	0.0256667	0.0693333	0.0543333	0	0.305333	0.318333	0.288	0.203	0.0576667	0.039	0.0246667	0.02	0.038	0.075	0.065	0.000333333	0.299333	0.302333	0.267333	0.211	0.0596667	0.0473333	0.0346667	0.0333333	0.0613333	0.0903333	0.079	0.001	0.311667	0.347333	0.335667	0.24	0.158	0.141667	0.120333	0.0586667	0.077	0.0966667	0.0933333	0	0.372333
11:59:16	0.325333	0.340667	0.315667	0.218	0.082	0.0466667	0.0186667	0.0166667	0.0253333	0.068	0.0533333	0	0.310333	0.320333	0.293667	0.207667	0.058	0.039	0.0246667	0.02	0.037	0.0733333	0.0633333	0.000333333	0.310333	0.312333	0.274667	0.214667	0.0596667	0.0466667	0.0346667	0.0333333	0.06	0.092	0.0783333	0.001	0.319667	0.353667	0.34	0.244667	0.157333	0.141333	0.118	0.056	0.0756667	0.095	0.0916667	0	0.376
12:14:16	0.329333	0.350667	0.321667	0.224	0.082	0.047	0.0183333	0.0166667	0.0246667	0.0666667	0.0516667	0	0.318	0.327667	0.301333	0.217333	0.058	0.0396667	0.0246667	0.02	0.0363333	0.0713333	0.062	0.000333333	0.317667	0.318	0.276333	0.218	0.0593333	0.046	0.034	0.0333333	0.0583333	0.089	0.0773333	0.001	0.324667	0.357667	0.346333	0.249667	0.157	0.140667	0.116667	0.0536667	0.0743333	0.0936667	0.0906667	0	0.378667
12:29:16	0.335667	0.355333	0.328333	0.227667	0.083	0.0466667	0.018	0.016	0.0243333	0.0653333	0.0503333	0	0.322333	0.332333	0.304	0.219	0.0586667	0.039	0.0243333	0.0196667	0.0356667	0.0693333	0.0603333	0	0.323	0.321333	0.282333	0.221333	0.0593333	0.045	0.0333333	0.0326667	0.0566667	0.0883333	0.076	0.000666667	0.332333	0.362667	0.35	0.252	0.156	0.139333	0.114	0.0516667	0.0736667	0.0923333	0.0896667	0	0.383
12:44:16	0.343667	0.359	0.334667	0.231	0.084	0.0466667	0.0183333	0.0163333	0.0246667	0.0646667	0.05	0	0.327333	0.340667	0.31	0.226333	0.0596667	0.0396667	0.0243333	0.02	0.0353333	0.068	0.0593333	0.000333333	0.327333	0.329333	0.290333	0.226333	0.06	0.0453333	0.0336667	0.033	0.056	0.0853333	0.0756667	0.001	0.338667	0.368333	0.353667	0.256667	0.156333	0.139333	0.112333	0.05	0.0726667	0.092	0.0896667	0	0.383333
12:59:16	0.345	0.37	0.342667	0.235333	0.0843333	0.0466667	0.018	0.0163333	0.0243333	0.0636667	0.049	0	0.334667	0.345667	0.315333	0.228333	0.06	0.0396667	0.0243333	0.0203333	0.0343333	0.0663333	0.0583333	0.000333333	0.332667	0.332667	0.292333	0.228667	0.0596667	0.045	0.0333333	0.033	0.0546667	0.0836667	0.0746667	0.000666667	0.343667	0.373333	0.357667	0.259333	0.155667	0.138667	0.109667	0.0486667	0.0716667	0.0906667	0.088	0	0.391
13:14:16	0.354333	0.373	0.349667	0.240333	0.0853333	0.0473333	0.018	0.0163333	0.0243333	0.0623333	0.0483333	0	0.339	0.350333	0.322667	0.234	0.0603333	0.0396667	0.024	0.02	0.034	0.0646667	0.0573333	0.000333333	0.337	0.340667	0.299333	0.232333	0.06	0.0443333	0.0333333	0.033	0.0536667	0.0863333	0.074	0.001	0.346667	0.378	0.361667	0.262333	0.155667	0.138333	0.107333	0.0473333	0.071	0.0896667	0.0873333	0	0.396667
13:29:16	0.357	0.379333	0.356667	0.244	0.086	0.047	0.0176667	0.0163333	0.0236667	0.0616667	0.0476667	0	0.344667	0.356667	0.325	0.237333	0.0613333	0.0396667	0.0236667	0.0203333	0.0336667	0.063	0.056	0.000333333	0.345333	0.342333	0.301	0.237	0.06	0.044	0.0333333	0.033	0.0523333	0.087	0.0733333	0.001	0.356	0.381667	0.365667	0.263333	0.155	0.138	0.105	0.0466667	0.0703333	0.089	0.0866667	0	0.402333
13:44:16	0.363667	0.386667	0.360333	0.248	0.0866667	0.047	0.0176667	0.016	0.0236667	0.0606667	0.047	0	0.348333	0.362333	0.335333	0.241	0.062	0.0396667	0.0236667	0.0206667	0.0333333	0.0613333	0.0553333	0.000333333	0.348	0.350667	0.305667	0.242	0.06	0.044	0.0333333	0.033	0.0516667	0.0843333	0.073	0.001	0.359667	0.388333	0.370333	0.266667	0.154667	0.137	0.102333	0.0456667	0.0696667	0.088	0.086	0	0.406667
13:59:16	0.37	0.389	0.364333	0.252333	0.0876667	0.0473333	0.0176667	0.016	0.0236667	0.0593333	0.046	0	0.353333	0.367	0.338	0.245	0.0623333	0.0393333	0.0233333	0.0206667	0.0323333	0.0596667	0.0546667	0.000333333	0.353	0.355	0.306333	0.246	0.0603333	0.0433333	0.0333333	0.033	0.0506667	0.0826667	0.0723333	0.001	0.363667	0.393	0.372667	0.268333	0.154667	0.136667	0.100333	0.0453333	0.069	0.087	0.0856667	0	0.409
14:14:16	0.372333	0.398333	0.368667	0.257	0.088	0.0473333	0.0176667	0.016	0.023	0.0586667	0.0456667	0	0.360333	0.373667	0.342	0.249333	0.063	0.0396667	0.0233333	0.021	0.032	0.058	0.054	0.000333333	0.36	0.365	0.317667	0.249667	0.0606667	0.0433333	0.033	0.0326667	0.05	0.0813333	0.0716667	0.001	0.372333	0.399667	0.376	0.271	0.154667	0.135667	0.0976667	0.0446667	0.0683333	0.0866667	0.0846667	0	0.412667
14:29:16	0.377333	0.400333	0.377333	0.261333	0.0886667	0.047	0.0173333	0.0163333	0.0226667	0.0573333	0.0446667	0	0.364	0.377	0.345667	0.254333	0.064	0.04	0.0233333	0.0206667	0.0316667	0.0563333	0.053	0.000333333	0.362667	0.369333	0.323333	0.252667	0.061	0.0426667	0.0326667	0.033	0.049	0.0803333	0.071	0.001	0.373333	0.404	0.378333	0.273	0.154333	0.135	0.095	0.0443333	0.0676667	0.0856667	0.0843333	0	0.417333
14:44:16	0.382	0.406333	0.384	0.265667	0.0893333	0.047	0.0173333	0.0163333	0.0226667	0.0566667	0.0443333	0	0.367667	0.383667	0.351	0.255	0.0646667	0.04	0.0233333	0.0206667	0.0316667	0.0553333	0.0523333	0.000333333	0.369	0.370667	0.321667	0.256	0.0613333	0.0426667	0.0326667	0.033	0.0483333	0.078	0.0706667	0.001	0.375667	0.406333	0.382667	0.277667	0.154333	0.134667	0.0923333	0.044	0.067	0.085	0.084	0	0.421667
14:59:16	0.388667	0.411	0.387667	0.27	0.0903333	0.047	0.0173333	0.0166667	0.0226667	0.056	0.0443333	0	0.374333	0.389667	0.355667	0.261333	0.0646667	0.0403333	0.0233333	0.021	0.0313333	0.0536667	0.052	0.000333333	0.37	0.373667	0.327333	0.258667	0.0616667	0.0423333	0.0326667	0.033	0.0476667	0.078	0.0703333	0.001	0.38	0.412	0.387	0.279333	0.154333	0.134	0.09	0.044	0.0666667	0.084	0.083	0	0.423667
15:14:16	0.392667	0.416333	0.389	0.274667	0.0913333	0.047	0.017	0.0163333	0.0226667	0.055	0.0436667	0	0.377667	0.395667	0.360333	0.264	0.0656667	0.0403333	0.023	0.0206667	0.031	0.053	0.0516667	0.000333333	0.381333	0.379	0.329667	0.263	0.0616667	0.0423333	0.0326667	0.033	0.047	0.0743333	0.0696667	0.001	0.382	0.414333	0.391667	0.281667	0.154	0.133	0.087	0.044	0.0663333	0.0836667	0.083	0	0.426333
15:29:16	0.396333	0.417333	0.393333	0.277667	0.0916667	0.0466667	0.017	0.0163333	0.0223333	0.0543333	0.0433333	0	0.381	0.398333	0.368333	0.269667	0.0666667	0.0403333	0.023	0.021	0.031	0.0516667	0.0513333	0.000333333	0.378667	0.385333	0.336333	0.267	0.0626667	0.0423333	0.0326667	0.0333333	0.0466667	0.0756667	0.0693333	0.001	0.393	0.42	0.396	0.285	0.153667	0.132333	0.0846667	0.0436667	0.0653333	0.0833333	0.082	0	0.437333
15:44:16	0.401	0.425333	0.401333	0.281667	0.0923333	0.0466667	0.017	0.0163333	0.022	0.053	0.043	0	0.386333	0.404	0.370333	0.272333	0.0673333	0.0403333	0.023	0.021	0.0306667	0.051	0.0506667	0.000333333	0.384333	0.391	0.34	0.269667	0.063	0.042	0.0326667	0.033	0.046	0.077	0.0686667	0.001	0.394	0.426	0.399	0.288667	0.153667	0.132	0.082	0.0436667	0.0653333	0.0823333	0.0816667	0	0.438
15:59:16	0.400667	0.425667	0.401333	0.281333	0.0943333	0.047	0.017	0.0166667	0.0223333	0.0523333	0.0423333	0	0.385667	0.406667	0.376333	0.273667	0.0676667	0.0406667	0.0233333	0.0213333	0.0303333	0.0496667	0.05	0.000333333	0.385	0.391333	0.341667	0.268667	0.0633333	0.042	0.0323333	0.0326667	0.0453333	0.076	0.0686667	0.001	0.397	0.425333	0.399667	0.287667	0.154667	0.128333	0.0783333	0.0433333	0.0646667	0.0823333	0.0813333	0	0.438
16:14:16	0.404667	0.424333	0.407333	0.285	0.0953333	0.047	0.017	0.0166667	0.022	0.0513333	0.0413333	0	0.389333	0.415	0.380333	0.278667	0.069	0.0406667	0.0233333	0.0213333	0.0303333	0.0486667	0.0496667	0.000333333	0.389667	0.395	0.346667	0.272	0.064	0.042	0.032	0.0323333	0.045	0.077	0.0676667	0.001	0.4	0.431667	0.408	0.291667	0.154333	0.127667	0.0756667	0.0436667	0.064	0.0816667	0.0806667	0	0.439333
16:29:16	0.418333	0.437667	0.413	0.287333	0.0966667	0.0463333	0.017	0.0166667	0.022	0.0506667	0.0416667	0	0.396333	0.418667	0.385667	0.281	0.0693333	0.0406667	0.0226667	0.0213333	0.03	0.0483333	0.0493333	0.000333333	0.396333	0.401	0.350333	0.275667	0.0646667	0.042	0.032	0.0323333	0.0446667	0.073	0.0673333	0.001	0.408667	0.439	0.414	0.296667	0.154	0.125667	0.0723333	0.0436667	0.0636667	0.0813333	0.081	0	0.447
16:44:16	0.418667	0.446	0.42	0.297333	0.0983333	0.046	0.017	0.0166667	0.022	0.05	0.0413333	0	0.404333	0.427333	0.39	0.287	0.0713333	0.0406667	0.023	0.0213333	0.03	0.048	0.0486667	0.000333333	0.405	0.408	0.357	0.281667	0.065	0.0416667	0.032	0.0323333	0.0443333	0.0716667	0.067	0.001	0.412	0.441667	0.417667	0.299	0.153333	0.123	0.07	0.0436667	0.0633333	0.081	0.0806667	0	0.451667
16:59:16	0.420667	0.448	0.422	0.301667	0.0983333	0.0463333	0.017	0.0166667	0.022	0.0496667	0.0406667	0	0.411667	0.428333	0.399	0.288333	0.072	0.041	0.023	0.0213333	0.0296667	0.0476667	0.0483333	0.000333333	0.410333	0.414333	0.366333	0.286667	0.0653333	0.0416667	0.032	0.0323333	0.044	0.0763333	0.067	0.001	0.417667	0.452333	0.422	0.303	0.152667	0.121333	0.0683333	0.0436667	0.063	0.081	0.08	0	0.457
17:14:16	0.429	0.455333	0.431	0.304667	0.099	0.0463333	0.017	0.0166667	0.022	0.0493333	0.0406667	0	0.412	0.433667	0.400667	0.293333	0.0713333	0.041	0.0226667	0.0213333	0.0296667	0.047	0.0483333	0.000333333	0.411333	0.418333	0.367	0.286333	0.0653333	0.042	0.032	0.0323333	0.044	0.0733333	0.0666667	0.001	0.425667	0.452667	0.426333	0.305667	0.152	0.12	0.0663333	0.0436667	0.0626667	0.0803333	0.08	0	0.459
17:29:16	0.429667	0.458333	0.435333	0.307333	0.099	0.0463333	0.017	0.0166667	0.022	0.0486667	0.0403333	0	0.417333	0.439333	0.404	0.294667	0.0726667	0.0406667	0.0226667	0.0216667	0.0296667	0.0466667	0.048	0.000333333	0.413333	0.424333	0.371	0.289333	0.066	0.042	0.032	0.0326667	0.0436667	0.0743333	0.0666667	0.001	0.429	0.455333	0.427	0.305667	0.151667	0.119667	0.0643333	0.0436667	0.0626667	0.08	0.0793333	0	0.460667
17:44:16	0.433667	0.459333	0.435667	0.310667	0.101	0.046	0.0166667	0.0166667	0.0216667	0.048	0.0396667	0	0.418	0.443	0.409333	0.295333	0.0733333	0.041	0.023	0.0216667	0.0293333	0.046	0.0476667	0.000333333	0.417667	0.427333	0.373333	0.292	0.0663333	0.0416667	0.0323333	0.0323333	0.0433333	0.077	0.0663333	0.000666667	0.433	0.458333	0.434	0.310333	0.151333	0.119	0.0626667	0.0436667	0.062	0.0796667	0.079	0	0.462667
17:59:16	0.437667	0.463	0.438667	0.313333	0.101667	0.0456667	0.0166667	0.0163333	0.022	0.0476667	0.0396667	0	0.423667	0.447	0.411667	0.300667	0.074	0.041	0.023	0.0216667	0.0293333	0.046	0.047	0.000333333	0.420667	0.427333	0.376	0.294333	0.0673333	0.042	0.032	0.033	0.043	0.0736667	0.0656667	0.001	0.438333	0.463	0.436667	0.312	0.151	0.118	0.0613333	0.0436667	0.0616667	0.0793333	0.079	0	0.465667
18:14:16	0.439	0.466667	0.444	0.317	0.103333	0.0456667	0.017	0.017	0.022	0.0473333	0.0393333	0	0.426333	0.449667	0.416	0.304333	0.0753333	0.041	0.023	0.0216667	0.0293333	0.0456667	0.047	0.000333333	0.423333	0.433667	0.383	0.296	0.0683333	0.042	0.0323333	0.0333333	0.043	0.0743333	0.0656667	0.001	0.440333	0.466	0.439333	0.313	0.151	0.117333	0.0596667	0.0436667	0.0613333	0.0793333	0.079	0.000333333	0.47
[truncated: 239 more columns]

## Sheet: Fig.1.J
	Raw Data Table 1J: Raw data for Fig 1J
Time	Temp	A1	A2	A3	A4	A5	A6	A7	A8	A9	A10	A11	A12	B1	B2	B3	B4	B5	B6	B7	B8	B9	B10	B11	B12	C1	C2	C3	C4	C5	C6	C7	C8	C9	C10	C11	C12	D1	D2	D3	D4	D5	D6	D7	D8	D9	D10	D11	D12
00:14:16	37	0.061	0.06	0.061	0.062	0.061	0.06	0.058	0.058	0.058	0.059	0.058	0	0.057	0.062	0.062	0.06	0.062	0.058	0.058	0.057	0.059	0.063	0.058	0.001	0.063	0.06	0.063	0.058	0.058	0.055	0.056	0.054	0.058	0.058	0.058	0.002	0.058	0.057	0.06	0.059	0.059	0.055	0.056	0.054	0.056	0.055	0.054	0
00:29:16	37	0.085	0.084	0.085	0.086	0.083	0.082	0.081	0.08	0.079	0.079	0.081	0	0.084	0.084	0.084	0.083	0.084	0.08	0.08	0.077	0.079	0.081	0.077	0.002	0.089	0.085	0.087	0.08	0.079	0.076	0.077	0.077	0.078	0.078	0.077	0.003	0.083	0.077	0.081	0.079	0.08	0.077	0.077	0.076	0.076	0.075	0.072	0.001
00:44:16	37	0.114	0.122	0.117	0.116	0.113	0.11	0.109	0.11	0.105	0.105	0.103	0	0.117	0.12	0.117	0.113	0.118	0.109	0.107	0.105	0.108	0.107	0.099	0.002	0.124	0.117	0.121	0.113	0.109	0.108	0.108	0.107	0.105	0.104	0.101	0.003	0.121	0.114	0.115	0.113	0.111	0.109	0.107	0.107	0.104	0.1	0.096	0.001
00:59:16	37	0.135	0.145	0.139	0.147	0.142	0.134	0.136	0.133	0.131	0.129	0.124	0	0.143	0.155	0.144	0.144	0.15	0.14	0.14	0.131	0.133	0.129	0.121	0.001	0.16	0.156	0.157	0.152	0.148	0.147	0.142	0.144	0.138	0.131	0.123	0.002	0.155	0.154	0.147	0.148	0.146	0.148	0.142	0.142	0.134	0.127	0.12	0
01:14:16	37	0.136	0.152	0.152	0.16	0.154	0.149	0.145	0.147	0.143	0.137	0.137	0	0.163	0.173	0.168	0.167	0.169	0.165	0.165	0.153	0.152	0.147	0.136	0.002	0.193	0.185	0.192	0.179	0.182	0.18	0.175	0.172	0.168	0.154	0.141	0.003	0.19	0.19	0.183	0.177	0.176	0.182	0.175	0.174	0.16	0.152	0.139	0.001
01:29:16	37	0.139	0.151	0.147	0.157	0.158	0.148	0.149	0.144	0.14	0.133	0.131	0	0.173	0.182	0.184	0.179	0.179	0.176	0.172	0.161	0.159	0.147	0.136	0.001	0.216	0.213	0.221	0.202	0.211	0.205	0.201	0.198	0.189	0.162	0.149	0.002	0.22	0.213	0.211	0.204	0.209	0.212	0.203	0.202	0.181	0.164	0.147	0
01:44:16	37	0.148	0.155	0.15	0.153	0.152	0.156	0.147	0.145	0.14	0.129	0.126	0	0.183	0.189	0.19	0.191	0.19	0.188	0.179	0.169	0.162	0.145	0.134	0.001	0.242	0.239	0.253	0.236	0.24	0.238	0.229	0.224	0.206	0.17	0.155	0.002	0.255	0.244	0.247	0.24	0.239	0.25	0.235	0.231	0.199	0.17	0.153	0
01:59:16	37	0.151	0.156	0.157	0.156	0.158	0.16	0.148	0.145	0.143	0.127	0.122	0	0.19	0.203	0.199	0.202	0.199	0.202	0.186	0.171	0.165	0.141	0.132	0.002	0.257	0.254	0.267	0.254	0.263	0.263	0.246	0.243	0.217	0.174	0.157	0.003	0.276	0.264	0.274	0.259	0.262	0.272	0.252	0.251	0.209	0.175	0.154	0.001
02:14:16	37	0.146	0.141	0.148	0.149	0.149	0.151	0.139	0.136	0.138	0.122	0.114	0	0.181	0.197	0.186	0.189	0.19	0.19	0.173	0.159	0.153	0.135	0.127	0.001	0.266	0.265	0.278	0.263	0.273	0.278	0.249	0.248	0.221	0.174	0.155	0.002	0.293	0.276	0.292	0.275	0.277	0.289	0.266	0.261	0.212	0.175	0.155	0
02:29:16	37	0.147	0.138	0.143	0.14	0.142	0.149	0.132	0.131	0.132	0.117	0.11	0	0.167	0.186	0.181	0.18	0.181	0.171	0.158	0.141	0.137	0.129	0.119	0.001	0.276	0.281	0.294	0.273	0.283	0.283	0.255	0.244	0.215	0.172	0.155	0.002	0.31	0.294	0.312	0.296	0.296	0.312	0.279	0.271	0.213	0.175	0.156	0
02:44:16	37	0.153	0.139	0.147	0.143	0.15	0.151	0.132	0.135	0.132	0.115	0.106	0	0.166	0.179	0.176	0.175	0.175	0.163	0.149	0.132	0.128	0.123	0.116	0.002	0.284	0.289	0.3	0.284	0.293	0.292	0.259	0.245	0.209	0.171	0.155	0.003	0.327	0.309	0.333	0.315	0.316	0.331	0.289	0.279	0.213	0.176	0.157	0.001
02:59:16	37	0.168	0.143	0.156	0.148	0.158	0.166	0.137	0.141	0.131	0.113	0.103	0	0.165	0.175	0.177	0.172	0.172	0.158	0.141	0.128	0.122	0.119	0.112	0.002	0.286	0.291	0.305	0.295	0.292	0.295	0.257	0.234	0.196	0.168	0.153	0.003	0.342	0.321	0.352	0.33	0.332	0.35	0.301	0.285	0.212	0.175	0.158	0.001
03:14:16	37	0.181	0.148	0.168	0.156	0.171	0.178	0.146	0.141	0.127	0.109	0.1	0	0.168	0.175	0.177	0.173	0.168	0.169	0.139	0.125	0.119	0.115	0.107	0.001	0.276	0.285	0.302	0.294	0.281	0.282	0.25	0.22	0.184	0.164	0.151	0.002	0.357	0.33	0.357	0.343	0.339	0.353	0.307	0.286	0.206	0.173	0.159	0
03:29:16	37	0.194	0.158	0.183	0.169	0.182	0.192	0.157	0.146	0.126	0.106	0.098	0	0.181	0.173	0.183	0.181	0.171	0.178	0.143	0.131	0.117	0.112	0.104	0.001	0.267	0.276	0.295	0.288	0.27	0.27	0.238	0.205	0.177	0.162	0.151	0.002	0.363	0.335	0.362	0.347	0.343	0.356	0.309	0.28	0.202	0.172	0.159	0
03:44:16	37	0.213	0.174	0.199	0.187	0.198	0.204	0.171	0.15	0.127	0.106	0.097	0	0.196	0.179	0.192	0.192	0.18	0.191	0.15	0.136	0.115	0.111	0.104	0.002	0.26	0.27	0.29	0.282	0.264	0.264	0.226	0.196	0.17	0.161	0.15	0.003	0.363	0.337	0.364	0.35	0.342	0.351	0.308	0.267	0.196	0.172	0.16	0.001
03:59:16	37	0.222	0.182	0.211	0.202	0.21	0.214	0.182	0.156	0.123	0.105	0.095	0	0.212	0.189	0.204	0.203	0.189	0.202	0.16	0.138	0.115	0.108	0.101	0.001	0.259	0.268	0.286	0.274	0.26	0.262	0.223	0.19	0.165	0.158	0.148	0.002	0.363	0.338	0.36	0.345	0.339	0.34	0.3	0.254	0.19	0.17	0.159	0
04:14:16	37	0.232	0.193	0.22	0.214	0.229	0.226	0.191	0.16	0.121	0.103	0.093	0	0.223	0.203	0.22	0.221	0.198	0.218	0.17	0.142	0.113	0.106	0.099	0.001	0.262	0.272	0.284	0.273	0.261	0.266	0.223	0.193	0.16	0.158	0.146	0.002	0.356	0.338	0.356	0.34	0.334	0.326	0.292	0.246	0.184	0.17	0.158	0
04:29:16	37	0.244	0.206	0.233	0.223	0.238	0.242	0.201	0.159	0.121	0.103	0.093	0	0.248	0.211	0.231	0.228	0.207	0.231	0.18	0.145	0.113	0.106	0.1	0.001	0.265	0.276	0.287	0.275	0.266	0.272	0.226	0.194	0.158	0.156	0.144	0.002	0.348	0.336	0.354	0.333	0.322	0.321	0.284	0.246	0.182	0.169	0.159	0
04:44:16	37	0.257	0.219	0.247	0.225	0.25	0.25	0.207	0.159	0.12	0.101	0.091	0	0.262	0.218	0.241	0.235	0.218	0.236	0.187	0.148	0.113	0.105	0.098	0.001	0.272	0.28	0.295	0.277	0.271	0.277	0.23	0.197	0.155	0.153	0.142	0.002	0.335	0.332	0.357	0.325	0.314	0.321	0.283	0.246	0.178	0.168	0.158	0
04:59:16	37	0.267	0.231	0.26	0.236	0.261	0.265	0.213	0.159	0.118	0.101	0.09	0	0.264	0.228	0.248	0.244	0.228	0.246	0.194	0.151	0.112	0.105	0.097	0.001	0.269	0.29	0.293	0.283	0.278	0.285	0.241	0.2	0.152	0.153	0.14	0.002	0.336	0.327	0.357	0.321	0.316	0.316	0.284	0.248	0.178	0.167	0.157	0
05:14:16	37	0.282	0.241	0.271	0.243	0.276	0.267	0.22	0.159	0.118	0.1	0.089	0	0.285	0.242	0.262	0.258	0.239	0.254	0.201	0.152	0.111	0.104	0.097	0.001	0.282	0.3	0.3	0.288	0.285	0.296	0.247	0.202	0.152	0.153	0.138	0.002	0.327	0.315	0.358	0.321	0.314	0.328	0.288	0.25	0.176	0.167	0.157	0
05:29:16	37	0.293	0.252	0.284	0.253	0.286	0.276	0.226	0.158	0.117	0.099	0.089	0	0.287	0.256	0.269	0.275	0.248	0.264	0.207	0.152	0.11	0.104	0.095	0.001	0.299	0.309	0.31	0.296	0.294	0.302	0.251	0.204	0.153	0.153	0.137	0.002	0.328	0.303	0.364	0.321	0.32	0.329	0.294	0.252	0.177	0.167	0.156	0
05:44:16	37	0.303	0.263	0.295	0.265	0.297	0.284	0.232	0.157	0.117	0.099	0.088	0	0.299	0.266	0.283	0.29	0.259	0.273	0.214	0.152	0.108	0.103	0.095	0.001	0.315	0.316	0.322	0.306	0.301	0.311	0.258	0.205	0.153	0.152	0.135	0.002	0.316	0.291	0.365	0.326	0.328	0.338	0.3	0.255	0.176	0.166	0.154	0
05:59:16	37	0.317	0.27	0.306	0.271	0.304	0.3	0.235	0.157	0.114	0.098	0.087	0	0.318	0.275	0.295	0.301	0.266	0.281	0.219	0.151	0.107	0.102	0.094	0.001	0.335	0.324	0.337	0.316	0.308	0.317	0.264	0.206	0.153	0.152	0.136	0.002	0.319	0.283	0.374	0.333	0.332	0.355	0.306	0.257	0.177	0.167	0.153	0
06:14:16	37	0.33	0.28	0.315	0.282	0.317	0.317	0.241	0.156	0.113	0.098	0.087	0	0.33	0.284	0.311	0.318	0.276	0.296	0.225	0.151	0.106	0.101	0.094	0.001	0.351	0.335	0.345	0.323	0.317	0.326	0.27	0.207	0.152	0.151	0.134	0.002	0.334	0.278	0.384	0.339	0.34	0.355	0.312	0.258	0.177	0.166	0.151	0
06:29:16	37	0.347	0.289	0.326	0.292	0.333	0.324	0.249	0.157	0.112	0.097	0.087	0	0.34	0.297	0.318	0.327	0.284	0.305	0.229	0.151	0.105	0.102	0.093	0.001	0.365	0.344	0.352	0.335	0.328	0.332	0.275	0.206	0.151	0.15	0.132	0.001	0.345	0.279	0.395	0.347	0.352	0.358	0.318	0.259	0.177	0.167	0.151	0
06:44:16	37	0.356	0.3	0.342	0.302	0.347	0.337	0.253	0.154	0.11	0.097	0.086	0	0.354	0.305	0.326	0.343	0.294	0.306	0.235	0.15	0.104	0.101	0.093	0.001	0.374	0.359	0.362	0.345	0.338	0.342	0.279	0.206	0.15	0.149	0.132	0.002	0.362	0.281	0.411	0.355	0.362	0.374	0.324	0.258	0.177	0.167	0.147	0
06:59:16	37	0.368	0.309	0.356	0.317	0.366	0.335	0.261	0.152	0.108	0.096	0.086	0	0.37	0.317	0.336	0.355	0.304	0.32	0.24	0.15	0.103	0.1	0.092	0.001	0.382	0.372	0.374	0.355	0.343	0.351	0.285	0.204	0.149	0.149	0.132	0.002	0.371	0.287	0.422	0.366	0.376	0.385	0.331	0.257	0.177	0.168	0.147	0
07:14:16	37	0.372	0.319	0.365	0.328	0.369	0.349	0.266	0.152	0.107	0.096	0.085	0	0.378	0.331	0.349	0.368	0.314	0.321	0.243	0.149	0.103	0.099	0.092	0.001	0.392	0.38	0.384	0.371	0.357	0.361	0.292	0.203	0.149	0.148	0.131	0.002	0.389	0.293	0.432	0.376	0.387	0.383	0.337	0.256	0.178	0.168	0.147	0
07:29:16	37	0.385	0.332	0.381	0.343	0.381	0.357	0.273	0.15	0.106	0.095	0.085	0	0.393	0.341	0.353	0.381	0.324	0.335	0.248	0.15	0.102	0.1	0.091	0.001	0.401	0.397	0.398	0.389	0.367	0.37	0.296	0.203	0.149	0.148	0.13	0.002	0.405	0.302	0.446	0.39	0.397	0.39	0.344	0.256	0.178	0.167	0.146	0
07:44:16	37	0.393	0.341	0.387	0.352	0.389	0.366	0.279	0.15	0.105	0.095	0.085	0	0.409	0.336	0.373	0.394	0.335	0.343	0.254	0.149	0.102	0.099	0.092	0.001	0.412	0.412	0.409	0.4	0.375	0.377	0.299	0.202	0.148	0.147	0.129	0.002	0.42	0.312	0.459	0.399	0.414	0.404	0.346	0.254	0.179	0.167	0.146	0
07:59:16	37	0.404	0.354	0.403	0.372	0.397	0.374	0.288	0.147	0.103	0.095	0.084	0	0.423	0.356	0.384	0.405	0.344	0.354	0.258	0.149	0.102	0.098	0.09	0.001	0.422	0.421	0.416	0.416	0.387	0.385	0.302	0.2	0.148	0.147	0.129	0.002	0.435	0.32	0.472	0.409	0.42	0.417	0.353	0.254	0.18	0.167	0.144	0
08:14:16	37	0.411	0.364	0.413	0.383	0.413	0.382	0.294	0.146	0.103	0.094	0.084	0	0.436	0.373	0.396	0.416	0.351	0.357	0.262	0.149	0.101	0.1	0.09	0.001	0.439	0.44	0.431	0.423	0.397	0.393	0.304	0.2	0.148	0.146	0.128	0.001	0.448	0.33	0.479	0.421	0.432	0.418	0.356	0.251	0.181	0.168	0.143	0
08:29:16	37	0.42	0.38	0.427	0.392	0.419	0.39	0.298	0.144	0.102	0.093	0.083	0	0.453	0.4	0.407	0.429	0.358	0.37	0.267	0.149	0.101	0.099	0.09	0.001	0.453	0.451	0.442	0.435	0.408	0.401	0.307	0.199	0.148	0.145	0.127	0.002	0.458	0.338	0.495	0.432	0.44	0.432	0.359	0.25	0.181	0.167	0.142	0
08:44:16	37	0.435	0.388	0.438	0.404	0.426	0.397	0.304	0.142	0.101	0.093	0.083	0	0.463	0.409	0.423	0.441	0.37	0.373	0.27	0.149	0.1	0.098	0.089	0.001	0.465	0.46	0.453	0.45	0.413	0.411	0.31	0.198	0.148	0.145	0.127	0.002	0.468	0.347	0.506	0.444	0.45	0.443	0.363	0.25	0.181	0.167	0.141	0
08:59:16	37	0.45	0.403	0.448	0.412	0.435	0.406	0.309	0.141	0.1	0.092	0.083	0	0.478	0.418	0.439	0.453	0.38	0.383	0.273	0.148	0.1	0.097	0.089	0.001	0.479	0.476	0.466	0.467	0.428	0.42	0.313	0.196	0.148	0.145	0.126	0.002	0.479	0.359	0.518	0.454	0.463	0.441	0.366	0.248	0.181	0.167	0.14	0
09:14:16	37	0.462	0.415	0.459	0.427	0.449	0.412	0.314	0.14	0.099	0.091	0.082	0	0.493	0.431	0.445	0.466	0.388	0.39	0.276	0.148	0.1	0.097	0.089	0.001	0.489	0.486	0.48	0.484	0.44	0.425	0.316	0.196	0.148	0.144	0.126	0.002	0.49	0.37	0.528	0.47	0.472	0.453	0.369	0.247	0.181	0.167	0.139	0
09:29:16	37	0.474	0.42	0.467	0.437	0.46	0.419	0.317	0.138	0.099	0.091	0.082	0	0.502	0.437	0.465	0.478	0.4	0.396	0.279	0.148	0.099	0.096	0.088	0.001	0.502	0.498	0.491	0.503	0.446	0.432	0.318	0.196	0.148	0.144	0.125	0.002	0.501	0.379	0.538	0.478	0.483	0.462	0.372	0.246	0.182	0.168	0.138	0
09:44:16	37	0.485	0.431	0.485	0.452	0.473	0.424	0.319	0.137	0.099	0.09	0.082	0	0.517	0.443	0.472	0.492	0.405	0.407	0.281	0.148	0.099	0.096	0.088	0.001	0.511	0.507	0.501	0.512	0.455	0.44	0.32	0.195	0.148	0.144	0.125	0.002	0.512	0.387	0.552	0.492	0.492	0.468	0.375	0.246	0.182	0.168	0.137	0
09:59:16	37	0.496	0.444	0.489	0.464	0.487	0.436	0.321	0.134	0.098	0.09	0.081	0	0.531	0.457	0.484	0.5	0.417	0.412	0.284	0.147	0.099	0.096	0.088	0.001	0.524	0.523	0.512	0.53	0.466	0.445	0.322	0.194	0.148	0.144	0.124	0.002	0.524	0.393	0.564	0.5	0.503	0.474	0.376	0.245	0.182	0.168	0.137	0
10:14:16	37	0.506	0.456	0.502	0.474	0.5	0.444	0.323	0.134	0.097	0.089	0.081	0	0.54	0.467	0.497	0.512	0.423	0.418	0.285	0.147	0.098	0.095	0.088	0.001	0.533	0.533	0.524	0.528	0.476	0.451	0.324	0.193	0.148	0.143	0.125	0.002	0.536	0.401	0.577	0.509	0.512	0.484	0.379	0.243	0.182	0.168	0.135	0
10:29:16	37	0.517	0.465	0.511	0.488	0.513	0.454	0.326	0.133	0.096	0.089	0.081	0	0.551	0.472	0.508	0.521	0.433	0.426	0.286	0.147	0.098	0.096	0.088	0.001	0.544	0.545	0.531	0.532	0.487	0.461	0.327	0.192	0.148	0.143	0.124	0.001	0.546	0.409	0.588	0.52	0.521	0.485	0.38	0.242	0.181	0.168	0.135	0
10:44:16	37	0.529	0.476	0.515	0.505	0.524	0.461	0.325	0.131	0.096	0.089	0.081	0	0.562	0.488	0.513	0.531	0.447	0.438	0.288	0.146	0.097	0.095	0.088	0.001	0.555	0.559	0.545	0.541	0.496	0.467	0.328	0.191	0.148	0.142	0.123	0.002	0.557	0.416	0.597	0.526	0.528	0.496	0.384	0.241	0.182	0.169	0.134	0
10:59:16	37	0.536	0.479	0.527	0.515	0.53	0.475	0.328	0.13	0.095	0.089	0.08	0	0.573	0.496	0.524	0.541	0.451	0.441	0.289	0.144	0.097	0.094	0.087	0.001	0.565	0.57	0.556	0.555	0.506	0.474	0.33	0.19	0.148	0.142	0.123	0.002	0.568	0.427	0.606	0.544	0.538	0.505	0.385	0.239	0.182	0.169	0.134	0
11:14:16	37	0.547	0.489	0.537	0.523	0.54	0.483	0.328	0.129	0.094	0.088	0.08	0	0.587	0.499	0.533	0.551	0.464	0.451	0.29	0.144	0.097	0.094	0.087	0.001	0.575	0.58	0.565	0.572	0.514	0.482	0.332	0.189	0.148	0.141	0.123	0.002	0.578	0.434	0.614	0.554	0.547	0.511	0.387	0.238	0.182	0.168	0.133	0
11:29:16	37	0.557	0.496	0.551	0.533	0.554	0.496	0.333	0.128	0.094	0.088	0.08	0	0.595	0.511	0.54	0.558	0.467	0.457	0.289	0.143	0.096	0.094	0.086	0.001	0.584	0.589	0.575	0.587	0.522	0.492	0.333	0.188	0.148	0.141	0.123	0.002	0.587	0.443	0.625	0.561	0.557	0.52	0.389	0.237	0.182	0.169	0.132	0
11:44:16	37	0.566	0.502	0.553	0.54	0.562	0.504	0.333	0.127	0.093	0.087	0.079	0	0.607	0.522	0.551	0.568	0.473	0.464	0.291	0.142	0.096	0.093	0.086	0.001	0.594	0.596	0.585	0.591	0.531	0.497	0.335	0.187	0.148	0.141	0.122	0.002	0.596	0.452	0.634	0.571	0.566	0.522	0.39	0.236	0.182	0.17	0.132	0
11:59:16	37	0.574	0.51	0.561	0.55	0.572	0.517	0.336	0.126	0.093	0.087	0.079	0	0.615	0.529	0.56	0.574	0.481	0.471	0.293	0.142	0.095	0.093	0.086	0.001	0.604	0.608	0.594	0.596	0.542	0.505	0.335	0.187	0.148	0.141	0.123	0.002	0.604	0.461	0.641	0.578	0.575	0.523	0.392	0.235	0.182	0.17	0.132	0
12:14:16	37	0.581	0.518	0.567	0.558	0.583	0.53	0.339	0.125	0.093	0.086	0.079	0	0.619	0.536	0.57	0.584	0.491	0.478	0.293	0.14	0.095	0.092	0.085	0.001	0.611	0.617	0.601	0.601	0.549	0.511	0.337	0.186	0.148	0.141	0.122	0.002	0.614	0.469	0.65	0.585	0.58	0.532	0.393	0.234	0.182	0.17	0.131	0
12:29:16	37	0.584	0.526	0.584	0.567	0.589	0.534	0.34	0.123	0.092	0.086	0.079	0	0.628	0.547	0.574	0.59	0.497	0.486	0.293	0.14	0.095	0.092	0.085	0.001	0.619	0.625	0.612	0.614	0.556	0.517	0.337	0.186	0.149	0.141	0.122	0.002	0.622	0.478	0.661	0.594	0.588	0.538	0.394	0.233	0.183	0.171	0.131	0
12:44:16	37	0.598	0.534	0.591	0.576	0.599	0.547	0.34	0.123	0.091	0.085	0.079	0	0.632	0.549	0.586	0.599	0.506	0.492	0.294	0.139	0.094	0.091	0.084	0.001	0.626	0.634	0.618	0.625	0.563	0.522	0.339	0.185	0.149	0.14	0.121	0.002	0.631	0.486	0.671	0.603	0.593	0.547	0.395	0.232	0.182	0.171	0.131	0
12:59:16	37	0.601	0.543	0.599	0.585	0.606	0.554	0.342	0.122	0.091	0.085	0.078	0	0.641	0.555	0.591	0.607	0.514	0.499	0.295	0.138	0.094	0.091	0.084	0.001	0.635	0.644	0.629	0.634	0.57	0.529	0.34	0.184	0.149	0.139	0.121	0.002	0.635	0.495	0.673	0.607	0.599	0.552	0.395	0.231	0.182	0.171	0.13	0
13:14:16	37	0.607	0.551	0.605	0.595	0.612	0.562	0.341	0.12	0.09	0.084	0.078	0	0.647	0.564	0.604	0.613	0.52	0.506	0.294	0.136	0.093	0.091	0.084	0.001	0.642	0.651	0.635	0.637	0.58	0.534	0.342	0.183	0.149	0.139	0.121	0.002	0.643	0.501	0.684	0.618	0.607	0.553	0.397	0.23	0.183	0.172	0.13	0
13:29:16	37	0.612	0.559	0.616	0.603	0.623	0.565	0.343	0.119	0.089	0.084	0.078	0	0.654	0.574	0.607	0.62	0.528	0.513	0.295	0.135	0.093	0.091	0.083	0.001	0.649	0.656	0.642	0.642	0.587	0.541	0.342	0.182	0.149	0.14	0.121	0.002	0.655	0.511	0.69	0.624	0.613	0.555	0.398	0.23	0.182	0.172	0.13	0
13:44:16	37	0.616	0.566	0.622	0.612	0.625	0.573	0.345	0.118	0.089	0.083	0.078	0	0.662	0.579	0.613	0.626	0.532	0.521	0.294	0.135	0.093	0.091	0.083	0.001	0.655	0.667	0.647	0.649	0.591	0.547	0.343	0.181	0.149	0.139	0.121	0.002	0.661	0.52	0.698	0.634	0.617	0.563	0.398	0.23	0.183	0.172	0.129	0
13:59:16	37	0.622	0.575	0.626	0.62	0.64	0.579	0.344	0.117	0.089	0.083	0.077	0	0.667	0.588	0.624	0.63	0.539	0.527	0.295	0.133	0.092	0.09	0.083	0.001	0.663	0.671	0.656	0.658	0.6	0.553	0.343	0.18	0.149	0.139	0.12	0.002	0.659	0.53	0.703	0.642	0.627	0.57	0.399	0.228	0.183	0.172	0.129	0
14:14:16	37	0.618	0.582	0.643	0.629	0.639	0.585	0.344	0.116	0.088	0.083	0.077	0	0.676	0.593	0.627	0.638	0.544	0.533	0.295	0.132	0.092	0.09	0.083	0.001	0.668	0.679	0.663	0.665	0.608	0.557	0.343	0.179	0.149	0.139	0.12	0.002	0.671	0.535	0.711	0.648	0.632	0.576	0.4	0.228	0.183	0.172	0.129	0
14:29:16	37	0.628	0.592	0.646	0.637	0.647	0.592	0.347	0.114	0.087	0.082	0.077	0	0.684	0.599	0.638	0.643	0.553	0.542	0.294	0.131	0.091	0.089	0.082	0.001	0.677	0.687	0.67	0.676	0.615	0.563	0.345	0.179	0.149	0.138	0.119	0.002	0.683	0.543	0.719	0.653	0.64	0.579	0.4	0.227	0.183	0.172	0.128	0
14:44:16	37	0.634	0.596	0.651	0.644	0.653	0.598	0.346	0.113	0.087	0.081	0.077	0	0.69	0.609	0.639	0.65	0.558	0.548	0.293	0.13	0.091	0.09	0.082	0.001	0.682	0.7	0.678	0.682	0.619	0.569	0.345	0.178	0.149	0.138	0.119	0.002	0.688	0.55	0.723	0.661	0.645	0.576	0.401	0.226	0.184	0.173	0.128	0
14:59:16	37	0.639	0.604	0.655	0.65	0.659	0.603	0.348	0.112	0.086	0.081	0.076	0	0.694	0.617	0.65	0.657	0.565	0.553	0.293	0.129	0.09	0.089	0.081	0.001	0.689	0.702	0.682	0.686	0.624	0.574	0.345	0.177	0.148	0.137	0.119	0.002	0.692	0.558	0.73	0.665	0.651	0.586	0.401	0.225	0.184	0.173	0.128	0
15:14:16	37	0.64	0.611	0.659	0.658	0.666	0.607	0.346	0.111	0.086	0.081	0.076	0	0.703	0.62	0.654	0.661	0.571	0.559	0.293	0.128	0.09	0.089	0.081	0.001	0.695	0.711	0.691	0.691	0.63	0.579	0.345	0.176	0.148	0.137	0.119	0.002	0.702	0.566	0.739	0.674	0.655	0.589	0.402	0.223	0.184	0.173	0.128	0
15:29:16	37	0.645	0.617	0.67	0.665	0.671	0.611	0.349	0.11	0.086	0.081	0.076	0	0.708	0.626	0.662	0.668	0.573	0.565	0.291	0.128	0.09	0.088	0.081	0.001	0.701	0.713	0.695	0.696	0.636	0.584	0.346	0.176	0.148	0.138	0.119	0.002	0.709	0.571	0.743	0.677	0.663	0.596	0.401	0.223	0.184	0.173	0.128	0
15:44:16	37	0.65	0.623	0.678	0.671	0.677	0.613	0.347	0.109	0.085	0.08	0.076	0	0.712	0.631	0.667	0.674	0.578	0.572	0.291	0.126	0.089	0.088	0.081	0.001	0.708	0.72	0.7	0.703	0.642	0.589	0.346	0.174	0.147	0.137	0.118	0.002	0.707	0.578	0.749	0.682	0.668	0.597	0.402	0.221	0.185	0.173	0.128	0
15:59:16	37	0.652	0.628	0.682	0.678	0.682	0.617	0.348	0.109	0.085	0.08	0.076	0	0.718	0.637	0.673	0.681	0.583	0.579	0.29	0.126	0.089	0.088	0.081	0.001	0.713	0.725	0.704	0.712	0.647	0.594	0.345	0.174	0.147	0.137	0.119	0.002	0.719	0.584	0.754	0.686	0.672	0.601	0.401	0.22	0.186	0.173	0.128	0
16:14:16	37	0.658	0.634	0.69	0.685	0.689	0.623	0.348	0.107	0.084	0.08	0.075	0	0.725	0.644	0.68	0.685	0.589	0.585	0.289	0.125	0.088	0.088	0.08	0.001	0.72	0.734	0.712	0.72	0.653	0.6	0.345	0.173	0.147	0.136	0.118	0.002	0.727	0.588	0.759	0.696	0.678	0.609	0.401	0.219	0.185	0.173	0.127	0
16:29:16	37	0.66	0.639	0.696	0.691	0.694	0.624	0.348	0.106	0.083	0.079	0.075	0	0.727	0.647	0.685	0.692	0.594	0.592	0.288	0.124	0.088	0.087	0.08	0.001	0.724	0.742	0.716	0.723	0.657	0.608	0.345	0.172	0.146	0.135	0.118	0.002	0.724	0.595	0.764	0.701	0.681	0.606	0.401	0.217	0.185	0.173	0.127	0
16:44:16	37	0.664	0.648	0.699	0.696	0.699	0.631	0.346	0.105	0.083	0.079	0.075	0	0.735	0.658	0.69	0.695	0.601	0.597	0.287	0.124	0.088	0.087	0.08	0.001	0.73	0.741	0.721	0.728	0.663	0.61	0.345	0.172	0.146	0.135	0.118	0.002	0.733	0.6	0.772	0.706	0.684	0.612	0.401	0.217	0.186	0.173	0.127	0
16:59:16	37	0.668	0.653	0.71	0.704	0.703	0.633	0.347	0.104	0.083	0.079	0.075	0	0.738	0.664	0.696	0.701	0.604	0.602	0.286	0.123	0.087	0.087	0.08	0.001	0.735	0.749	0.724	0.737	0.667	0.615	0.344	0.171	0.146	0.135	0.118	0.002	0.743	0.607	0.774	0.71	0.692	0.62	0.401	0.216	0.186	0.173	0.127	0
17:14:16	37	0.671	0.659	0.714	0.709	0.709	0.637	0.347	0.103	0.082	0.079	0.074	0	0.745	0.669	0.703	0.705	0.608	0.606	0.285	0.122	0.087	0.087	0.079	0.001	0.739	0.754	0.732	0.746	0.674	0.621	0.344	0.171	0.145	0.135	0.118	0.002	0.745	0.611	0.78	0.714	0.697	0.623	0.401	0.215	0.186	0.173	0.127	0
17:29:16	37	0.674	0.664	0.719	0.712	0.713	0.639	0.347	0.102	0.082	0.079	0.075	0	0.752	0.672	0.708	0.709	0.614	0.61	0.285	0.121	0.086	0.087	0.079	0.001	0.744	0.759	0.736	0.749	0.678	0.624	0.344	0.17	0.145	0.135	0.117	0.002	0.749	0.617	0.785	0.72	0.702	0.622	0.4	0.214	0.187	0.173	0.127	0
17:44:16	36.9	0.682	0.668	0.723	0.718	0.716	0.645	0.345	0.101	0.082	0.078	0.074	0	0.756	0.675	0.712	0.715	0.617	0.613	0.284	0.121	0.086	0.087	0.079	0.001	0.746	0.767	0.739	0.749	0.683	0.63	0.343	0.169	0.145	0.135	0.118	0.002	0.756	0.622	0.79	0.723	0.704	0.631	0.399	0.213	0.187	0.173	0.127	0
17:59:16	37	0.684	0.672	0.731	0.724	0.724	0.649	0.344	0.1	0.081	0.078	0.074	0	0.76	0.682	0.722	0.719	0.622	0.618	0.283	0.12	0.086	0.086	0.079	0.001	0.753	0.77	0.745	0.751	0.688	0.631	0.343	0.169	0.145	0.134	0.118	0.002	0.763	0.628	0.794	0.728	0.707	0.636	0.401	0.213	0.187	0.173	0.127	0
18:14:16	37	0.686	0.677	0.733	0.729	0.727	0.652	0.343	0.1	0.08	0.078	0.074	0	0.764	0.687	0.725	0.724	0.625	0.623	0.281	0.119	0.085	0.085	0.078	0.001	0.758	0.773	0.75	0.758	0.691	0.639	0.343	0.169	0.144	0.134	0.117	0.002	0.761	0.631	0.798	0.733	0.712	0.641	0.399	0.212	0.188	0.173	0.127	0
Time	A1	A2	A3	A4	A5	A6	A7	A8	A9	A10	A11	A12	B1	B2	B3	B4	B5	B6	B7	B8	B9	B10	B11	B12	C1	C2	C3	C4	C5	C6	C7	C8	C9	C10	C11	C12	D1	D2	D3	D4	D5	D6	D7	D8	D9	D10	D11	D12	E1
00:14:16	0.0663333	0.0636667	0.064	0.0643333	0.063	0.0623333	0.0633333	0.0633333	0.062	0.0636667	0.0623333	0	0.0653333	0.0653333	0.065	0.0646667	0.064	0.062	0.063	0.064	0.0606667	0.0646667	0.063	0.000333333	0.0656667	0.064	0.0626667	0.0623333	0.0623333	0.0603333	0.0613333	0.0606667	0.06	0.0613333	0.0643333	0.00133333	0.0633333	0.0616667	0.062	0.0613333	0.0613333	0.0596667	0.0613333	0.0606667	0.0593333	0.0636667	0.0603333	0	0.0626667
00:29:16	0.0923333	0.0873333	0.0883333	0.088	0.0863333	0.085	0.087	0.0856667	0.0843333	0.086	0.086	0	0.0913333	0.0883333	0.087	0.086	0.0856667	0.0833333	0.0853333	0.085	0.082	0.0846667	0.084	0.000666667	0.09	0.0873333	0.0846667	0.0836667	0.0823333	0.0816667	0.081	0.083	0.081	0.0816667	0.0846667	0.00333333	0.0873333	0.0833333	0.0836667	0.082	0.082	0.0813333	0.0816667	0.0816667	0.0793333	0.083	0.081	0.000333333	0.0873333
00:44:16	0.122667	0.120333	0.119	0.116333	0.118	0.114	0.116333	0.115667	0.112	0.113333	0.109333	0	0.123333	0.121333	0.115667	0.115667	0.117333	0.112333	0.115333	0.114667	0.110667	0.112667	0.108	0.000666667	0.121667	0.117	0.114667	0.114	0.113333	0.112	0.111333	0.112	0.109333	0.109667	0.112	0.00566667	0.122	0.116	0.114667	0.113333	0.112	0.111333	0.111333	0.111667	0.108	0.107667	0.107333	0.000333333	0.121
00:59:16	0.152667	0.146667	0.142333	0.150333	0.148667	0.143333	0.147	0.145	0.14	0.141333	0.129333	0	0.153	0.153667	0.146333	0.148	0.15	0.143667	0.148	0.145	0.139	0.138667	0.133	0.000333333	0.156333	0.153667	0.150667	0.15	0.147333	0.147333	0.145333	0.146667	0.141	0.14	0.139333	0.00766667	0.156667	0.152	0.147333	0.147333	0.146667	0.145667	0.145	0.145333	0.139667	0.137667	0.134333	0	0.153
01:14:16	0.164333	0.164	0.164	0.167333	0.167667	0.161333	0.162333	0.162667	0.157	0.154333	0.144667	0	0.175333	0.178667	0.174	0.174	0.174667	0.170667	0.175667	0.170667	0.162	0.158333	0.151667	0.000666667	0.189	0.186	0.184667	0.181333	0.182	0.182	0.179	0.179333	0.172667	0.165333	0.158	0.0103333	0.191333	0.186	0.183333	0.18	0.181333	0.180667	0.179	0.179333	0.169667	0.164333	0.156667	0.000333333	0.188
01:29:16	0.173	0.172667	0.169	0.174333	0.173	0.170667	0.170667	0.17	0.16	0.156667	0.146333	0	0.191667	0.195333	0.192333	0.190667	0.192	0.187667	0.191	0.186	0.173667	0.165333	0.160333	0.000333333	0.217667	0.215667	0.214	0.210333	0.212	0.210333	0.208333	0.208333	0.196667	0.181	0.169333	0.012	0.224	0.214333	0.214667	0.209	0.213333	0.211	0.209	0.208667	0.194	0.181333	0.169667	0	0.215667
01:44:16	0.181667	0.176667	0.176333	0.179667	0.179	0.181333	0.176	0.175	0.164	0.157667	0.146667	0	0.204667	0.209333	0.204	0.207667	0.208	0.203333	0.205	0.198333	0.182	0.170333	0.163333	0.000333333	0.241333	0.24	0.24	0.240333	0.24	0.239333	0.236	0.232	0.217	0.192333	0.177333	0.0133333	0.254667	0.242333	0.247	0.239667	0.245667	0.244667	0.236667	0.237333	0.214667	0.194	0.177333	0	0.248333
01:59:16	0.184	0.176667	0.179	0.181333	0.182	0.183	0.174333	0.174667	0.163333	0.156333	0.145	0	0.211	0.216	0.210333	0.213	0.214333	0.213	0.209667	0.202333	0.184333	0.169333	0.162333	0.000666667	0.258667	0.254667	0.257667	0.258333	0.259333	0.26	0.252	0.250333	0.228667	0.197333	0.181	0.0146667	0.277	0.261333	0.268667	0.257667	0.266667	0.264333	0.255	0.255	0.227	0.199	0.182333	0.000333333	0.266667
02:14:16	0.181667	0.167	0.174667	0.176667	0.177333	0.177	0.166667	0.165333	0.155	0.151	0.140667	0	0.210667	0.217	0.209667	0.211333	0.215667	0.210333	0.206	0.196667	0.177	0.164	0.16	0.000333333	0.275333	0.271667	0.272333	0.274	0.273667	0.276333	0.262333	0.259667	0.233	0.198667	0.182667	0.015	0.297	0.278333	0.286	0.275	0.286333	0.282	0.272333	0.27	0.233667	0.201333	0.184333	0	0.285667
02:29:16	0.179667	0.164333	0.169333	0.170667	0.168667	0.169333	0.158333	0.153333	0.144333	0.144333	0.136333	0	0.206	0.212667	0.208	0.208667	0.212	0.203	0.196	0.182667	0.162667	0.157	0.155333	0.000333333	0.289	0.286667	0.289667	0.288333	0.285333	0.288	0.273667	0.263	0.230667	0.197667	0.183333	0.0153333	0.317	0.297667	0.306	0.296667	0.305	0.302	0.288333	0.280333	0.238333	0.201333	0.186333	0	0.305
02:44:16	0.178667	0.160333	0.168333	0.168333	0.167333	0.166	0.150667	0.147667	0.139333	0.137667	0.131333	0	0.202	0.207667	0.203	0.205	0.205667	0.196	0.185333	0.169333	0.151	0.149333	0.151	0.000666667	0.298667	0.295	0.301333	0.303	0.299667	0.298667	0.281	0.267	0.227667	0.196667	0.183333	0.016	0.335	0.316	0.327333	0.319333	0.326333	0.32	0.302667	0.292333	0.241667	0.203667	0.187	0.000333333	0.323333
02:59:16	0.186667	0.164	0.168333	0.171333	0.165333	0.169667	0.148667	0.148	0.136667	0.132667	0.127	0	0.196333	0.203333	0.2	0.201667	0.2	0.189	0.174667	0.16	0.141667	0.142333	0.145	0.000666667	0.304	0.300667	0.306	0.311	0.303667	0.306	0.282667	0.260667	0.218333	0.193333	0.182333	0.0166667	0.349667	0.329333	0.345	0.332667	0.342	0.337667	0.316	0.3	0.242	0.202667	0.187333	0.000333333	0.339333
03:14:16	0.193333	0.166667	0.174667	0.174	0.17	0.178333	0.152	0.150667	0.134333	0.127333	0.124	0	0.194333	0.199	0.198	0.198	0.193333	0.187333	0.168667	0.154667	0.135667	0.137	0.140333	0.000333333	0.300333	0.298667	0.304667	0.308333	0.298667	0.300667	0.276667	0.250667	0.208333	0.189	0.181333	0.0163333	0.361	0.34	0.354667	0.345	0.352667	0.344667	0.325	0.305333	0.241333	0.201	0.188333	0	0.350333
03:29:16	0.200333	0.172	0.182	0.184333	0.18	0.188	0.161333	0.156333	0.134333	0.124	0.121	0	0.198667	0.197	0.200333	0.199	0.193333	0.189	0.171667	0.156667	0.133667	0.133667	0.135333	0.000333333	0.294667	0.292	0.299333	0.303333	0.290667	0.291667	0.265333	0.237667	0.198667	0.185333	0.181667	0.017	0.367667	0.347	0.36	0.349	0.358667	0.349333	0.328333	0.302333	0.237667	0.199333	0.188333	0	0.363667
03:44:16	0.215333	0.185333	0.195333	0.196333	0.195333	0.2	0.171	0.164	0.134667	0.122667	0.118667	0	0.208333	0.201333	0.205667	0.204333	0.197333	0.194667	0.175333	0.160667	0.132667	0.130667	0.133333	0.000666667	0.288333	0.287	0.293	0.296667	0.285333	0.284667	0.255333	0.227667	0.191333	0.183	0.179333	0.0173333	0.372667	0.35	0.365	0.353	0.362667	0.349667	0.329667	0.297	0.233667	0.199667	0.188667	0.000333333	0.375333
03:59:16	0.225667	0.197	0.208667	0.211667	0.205333	0.214667	0.181333	0.171333	0.133333	0.122	0.117	0	0.220667	0.210333	0.211	0.212667	0.206333	0.201667	0.183333	0.164667	0.133	0.128333	0.13	0.000333333	0.283	0.283	0.287333	0.290667	0.282333	0.281667	0.25	0.221333	0.185333	0.179667	0.177667	0.0173333	0.376667	0.352667	0.365667	0.355	0.362333	0.347333	0.328	0.288333	0.228	0.198333	0.187333	0	0.385667
04:14:16	0.236	0.207333	0.215667	0.222667	0.215333	0.225667	0.190333	0.177667	0.132667	0.120333	0.115	0	0.231333	0.220667	0.222667	0.224	0.215333	0.213333	0.192667	0.170333	0.132333	0.126667	0.128333	0.000333333	0.279333	0.278333	0.283667	0.286	0.279667	0.279333	0.248	0.221	0.182333	0.178	0.175667	0.0176667	0.374667	0.352667	0.364	0.353667	0.360667	0.340333	0.323333	0.280667	0.222	0.197	0.187333	0	0.397
04:29:16	0.248333	0.220333	0.231	0.234333	0.228	0.239	0.2	0.18	0.133333	0.12	0.114333	0	0.246	0.227667	0.235333	0.232	0.224333	0.224	0.202333	0.175	0.132	0.125667	0.127667	0.000333333	0.278333	0.276667	0.281333	0.286	0.279	0.279333	0.248	0.220333	0.18	0.175	0.174667	0.0176667	0.368333	0.349	0.359333	0.349333	0.352667	0.334333	0.314667	0.275	0.218667	0.196	0.187	0	0.405667
04:44:16	0.264667	0.232667	0.241	0.242333	0.241	0.245	0.206333	0.182667	0.132333	0.118333	0.113	0	0.257333	0.235667	0.246667	0.243333	0.237333	0.231667	0.211667	0.180333	0.132333	0.124667	0.127	0.000333333	0.28	0.278333	0.286667	0.287333	0.28	0.282667	0.251333	0.223333	0.179333	0.173333	0.172667	0.018	0.360667	0.343	0.355	0.342	0.345	0.329	0.308667	0.271	0.216	0.195667	0.186667	0	0.411667
04:59:16	0.275333	0.243333	0.253667	0.253	0.250333	0.262667	0.213667	0.183667	0.131667	0.118667	0.112333	0	0.267	0.249333	0.257	0.251333	0.248	0.242667	0.220333	0.184	0.132667	0.123667	0.126333	0.000333333	0.281667	0.285	0.289333	0.290667	0.282	0.288333	0.258	0.228	0.177	0.172667	0.171333	0.018	0.353667	0.336333	0.347	0.334667	0.337667	0.320333	0.305	0.271	0.215	0.195333	0.185667	0	0.414333
05:14:16	0.286	0.254667	0.265	0.265667	0.264	0.273	0.221	0.186667	0.132333	0.118	0.111667	0	0.282667	0.258	0.268333	0.262667	0.259667	0.252333	0.228	0.187	0.132333	0.123	0.126333	0.000333333	0.292667	0.292333	0.296667	0.296667	0.289	0.297333	0.264667	0.230667	0.176667	0.172333	0.169333	0.0183333	0.342	0.328	0.343333	0.328667	0.33	0.320333	0.302	0.271667	0.213667	0.194	0.185333	0	0.414667
05:29:16	0.298	0.265	0.276	0.276667	0.273	0.280333	0.228333	0.186667	0.131667	0.118	0.111333	0	0.289333	0.271667	0.278667	0.274667	0.271333	0.261333	0.236333	0.189	0.132	0.123333	0.125667	0.000333333	0.305667	0.298333	0.303333	0.305667	0.295	0.303333	0.269667	0.234333	0.177333	0.173	0.168	0.0183333	0.334333	0.324333	0.342333	0.323667	0.332	0.317333	0.301	0.272667	0.214333	0.194333	0.184333	0	0.413333
05:44:16	0.314333	0.276333	0.289667	0.288333	0.284	0.292333	0.233667	0.186667	0.130333	0.117667	0.110667	0	0.302667	0.285	0.290667	0.287667	0.282667	0.271667	0.243333	0.190333	0.131667	0.122333	0.125	0.000333333	0.314	0.307667	0.315	0.314	0.303667	0.311	0.276667	0.237	0.177	0.172667	0.166667	0.0186667	0.324333	0.315667	0.345333	0.322667	0.337	0.320333	0.305667	0.275667	0.214	0.194667	0.183333	0	0.414
05:59:16	0.325333	0.289667	0.305333	0.300333	0.296333	0.304667	0.241	0.186667	0.128667	0.117	0.11	0	0.317333	0.301333	0.304333	0.301	0.293667	0.281667	0.249	0.191	0.131333	0.122	0.124667	0.000333333	0.330667	0.316	0.325667	0.323667	0.310667	0.318667	0.285333	0.240667	0.176667	0.172667	0.167333	0.0196667	0.324	0.313333	0.349333	0.327	0.342333	0.328333	0.311667	0.279333	0.213667	0.195	0.183333	0	0.408
06:14:16	0.341333	0.302	0.315333	0.313	0.31	0.320667	0.247667	0.185667	0.128333	0.116667	0.110333	0	0.329667	0.310667	0.318667	0.315333	0.300667	0.293667	0.257333	0.191333	0.131333	0.121667	0.124333	0.000333333	0.340667	0.327	0.336667	0.330667	0.319667	0.330333	0.294	0.244	0.174667	0.172667	0.166333	0.000666667	0.326333	0.313	0.353667	0.329667	0.346333	0.334	0.318	0.280667	0.214667	0.194333	0.182667	0	0.404667
06:29:16	0.353667	0.314667	0.324667	0.325333	0.321	0.329333	0.254	0.186333	0.127667	0.116333	0.109667	0	0.342	0.320667	0.327667	0.325667	0.309667	0.304667	0.265	0.192	0.131	0.122	0.123667	0.000333333	0.352667	0.338667	0.348667	0.343667	0.327333	0.339333	0.302333	0.245667	0.174667	0.171667	0.166	0.000333333	0.333	0.317333	0.362667	0.335	0.356	0.340333	0.324667	0.283	0.215	0.195667	0.183	0	0.399333
06:44:16	0.365	0.325667	0.335333	0.337	0.334333	0.339333	0.260333	0.185667	0.127	0.116	0.109	0	0.354	0.33	0.337667	0.338	0.319667	0.31	0.271333	0.191667	0.130667	0.121667	0.123333	0.000333333	0.363667	0.349667	0.357667	0.356667	0.335667	0.349667	0.308667	0.247	0.174333	0.171667	0.165333	0.000666667	0.345333	0.326	0.372667	0.342333	0.361333	0.354	0.332667	0.284333	0.215333	0.196667	0.182333	0	0.393
06:59:16	0.375333	0.337333	0.348333	0.349667	0.349667	0.345	0.268	0.184333	0.125667	0.115667	0.109333	0	0.365667	0.342667	0.348	0.348333	0.329667	0.321667	0.278333	0.192	0.130333	0.121667	0.123333	0.000333333	0.373	0.363	0.371667	0.37	0.343667	0.362667	0.315667	0.246	0.174	0.171667	0.165333	0.000666667	0.354	0.336333	0.381333	0.351333	0.377	0.366333	0.341667	0.285333	0.215333	0.197333	0.182	0	0.386667
07:14:16	0.382	0.346667	0.36	0.36	0.357667	0.356	0.273333	0.185667	0.125	0.115	0.108333	0	0.378	0.356333	0.359667	0.358	0.339333	0.326333	0.284333	0.192	0.130333	0.120333	0.123	0.000333333	0.384333	0.373333	0.379333	0.383667	0.359	0.369667	0.323333	0.245333	0.173667	0.172333	0.164667	0.000666667	0.368333	0.344	0.393667	0.362333	0.391333	0.367667	0.349667	0.287	0.215667	0.198333	0.181667	0	0.380667
07:29:16	0.394	0.359333	0.374	0.370667	0.367667	0.365333	0.281	0.183667	0.124667	0.114333	0.108333	0	0.389	0.366	0.368667	0.369667	0.349667	0.336333	0.289	0.192667	0.130333	0.120667	0.123	0.000333333	0.398	0.388333	0.39	0.397	0.371	0.380667	0.330333	0.246	0.172667	0.171667	0.165	0.000666667	0.381333	0.354	0.404	0.373667	0.4	0.378333	0.357	0.288	0.216	0.198333	0.181333	0	0.378333
07:44:16	0.402667	0.366	0.384	0.380333	0.376667	0.369333	0.285667	0.183667	0.124	0.114333	0.108333	0	0.403333	0.371	0.381	0.381	0.357333	0.345333	0.295	0.192333	0.13	0.12	0.123	0.000333333	0.408667	0.402667	0.403333	0.407667	0.383333	0.388667	0.334667	0.245333	0.172333	0.171333	0.164667	0.000666667	0.396333	0.367667	0.416667	0.384	0.412667	0.386667	0.366667	0.288667	0.216333	0.198667	0.181333	0	0.38
07:59:16	0.412333	0.377667	0.395	0.393667	0.386667	0.377	0.292333	0.180667	0.122333	0.114333	0.107667	0	0.415333	0.386333	0.393	0.394	0.368	0.354	0.300667	0.191667	0.130333	0.119667	0.121667	0.000666667	0.419333	0.413	0.412333	0.421	0.392667	0.395667	0.339	0.243667	0.171667	0.171667	0.164333	0.000666667	0.414	0.374	0.428333	0.395	0.424333	0.396667	0.371	0.289333	0.216333	0.199	0.180667	0	0.374667
08:14:16	0.421	0.388333	0.406667	0.401667	0.397	0.385	0.299	0.18	0.121333	0.113667	0.107	0	0.428	0.402333	0.408	0.403667	0.375667	0.36	0.306333	0.191333	0.129333	0.120333	0.121667	0.000666667	0.433	0.425	0.422333	0.429333	0.400333	0.403	0.342	0.243	0.171667	0.171	0.163333	0.000333333	0.427333	0.382667	0.436	0.405667	0.436	0.406333	0.376333	0.289	0.216333	0.199333	0.179333	0	0.376667
08:29:16	0.432	0.399	0.418	0.414	0.404667	0.392333	0.302333	0.179	0.120667	0.113	0.106667	0	0.442	0.417667	0.419	0.416	0.385	0.369667	0.311333	0.191333	0.129333	0.119667	0.122	0.001	0.444667	0.438333	0.431333	0.441	0.412333	0.408667	0.346667	0.241667	0.171333	0.170667	0.163	0.000666667	0.438667	0.392333	0.449667	0.412333	0.444667	0.416	0.382	0.289	0.217333	0.199333	0.179	0	0.383
08:44:16	0.444	0.408333	0.431333	0.423333	0.413667	0.399	0.307	0.177	0.12	0.113333	0.106333	0	0.453667	0.429667	0.432	0.427	0.394667	0.376667	0.315667	0.191333	0.128667	0.119333	0.121333	0.00133333	0.457	0.447667	0.441333	0.453	0.419	0.417333	0.351333	0.241333	0.170667	0.170667	0.163	0.000666667	0.452333	0.404333	0.461333	0.422	0.455	0.423667	0.385333	0.289333	0.217	0.200333	0.178667	0	0.393333
08:59:16	0.459667	0.423667	0.440667	0.432333	0.422333	0.407	0.312	0.176333	0.119	0.112667	0.106	0	0.465667	0.440667	0.445333	0.437667	0.406	0.384667	0.319333	0.190667	0.128333	0.118667	0.121333	0.00166667	0.468	0.460667	0.453333	0.466333	0.430333	0.424667	0.354667	0.24	0.171	0.170333	0.162	0.000666667	0.464333	0.413667	0.471	0.431333	0.468333	0.428	0.390667	0.287667	0.218	0.200667	0.177667	0	0.403333
09:14:16	0.470667	0.437	0.452	0.445667	0.433667	0.414333	0.315	0.175667	0.118333	0.112333	0.105667	0	0.476667	0.452667	0.454	0.45	0.413667	0.392667	0.323	0.189667	0.127667	0.119	0.121333	0.002	0.48	0.470667	0.464	0.477667	0.442	0.431667	0.358333	0.239333	0.171	0.170667	0.160667	0.000666667	0.476333	0.423	0.483	0.442333	0.478333	0.438333	0.395	0.287	0.217333	0.200333	0.176667	0	0.413667
09:29:16	0.481333	0.444667	0.460667	0.455	0.443667	0.421333	0.316	0.174	0.118333	0.112333	0.105667	0	0.487	0.464667	0.469	0.461	0.423333	0.399667	0.325333	0.189333	0.127	0.118	0.120667	0.00266667	0.490667	0.481333	0.472	0.490667	0.449667	0.439667	0.361	0.238333	0.171	0.171	0.160667	0.000666667	0.488	0.431	0.494333	0.449667	0.488	0.448	0.398333	0.286333	0.217333	0.201	0.176333	0	0.424
09:44:16	0.494	0.453667	0.473	0.465333	0.453333	0.427667	0.318333	0.173333	0.117667	0.111667	0.105333	0	0.497333	0.473667	0.481	0.472333	0.432	0.408	0.327667	0.188667	0.126667	0.118333	0.120333	0.00366667	0.501	0.49	0.481667	0.502333	0.457667	0.446667	0.364	0.237667	0.170333	0.171	0.160333	0.000666667	0.498667	0.442333	0.506333	0.458667	0.496	0.456333	0.402	0.285667	0.217333	0.200667	0.175667	0	0.435
09:59:16	0.503333	0.47	0.481667	0.478333	0.462	0.436333	0.321667	0.171333	0.117	0.111333	0.104333	0	0.509667	0.486333	0.492333	0.481667	0.444	0.414667	0.330667	0.187667	0.125333	0.117667	0.12	0.00466667	0.511667	0.501	0.491667	0.514667	0.468	0.453	0.366667	0.235667	0.169667	0.170667	0.159	0.000666667	0.51	0.449333	0.516667	0.466333	0.507	0.463	0.404333	0.284	0.216667	0.200667	0.175	0	0.446333
10:14:16	0.515667	0.481	0.494333	0.487333	0.475	0.443667	0.324	0.170667	0.116333	0.111	0.104667	0	0.518	0.499333	0.504667	0.493	0.453333	0.422333	0.332667	0.187333	0.125333	0.118	0.12	0.007	0.521	0.514333	0.501667	0.520667	0.479	0.460333	0.370333	0.235333	0.169667	0.171	0.159333	0.000666667	0.522667	0.458667	0.528667	0.476	0.514667	0.472333	0.408333	0.284	0.217333	0.201	0.174667	0	0.457333
10:29:16	0.528333	0.492333	0.503	0.500333	0.484667	0.454	0.326667	0.170667	0.115667	0.111333	0.104333	0	0.529	0.509	0.516	0.504333	0.462	0.428667	0.335667	0.187333	0.125	0.118	0.120333	0.00966667	0.532	0.520667	0.51	0.529	0.490667	0.468667	0.374	0.234333	0.169333	0.171	0.158667	0.000333333	0.532	0.467	0.539333	0.484333	0.525	0.478	0.411	0.283333	0.217	0.201333	0.174667	0	0.466333
10:44:16	0.540333	0.503333	0.510333	0.512	0.494667	0.457333	0.327	0.167333	0.114667	0.110333	0.104	0	0.538667	0.520333	0.524333	0.515667	0.474333	0.437667	0.338	0.186333	0.123667	0.117333	0.119333	0.0133333	0.541	0.530667	0.521667	0.539333	0.499	0.474	0.376	0.233333	0.169333	0.170667	0.158333	0.000666667	0.543667	0.476667	0.548333	0.492	0.534	0.484333	0.413667	0.281667	0.217333	0.201667	0.174	0	0.475333
10:59:16	0.551333	0.515667	0.521333	0.522667	0.504	0.466333	0.33	0.167333	0.114333	0.110333	0.103333	0	0.547667	0.53	0.534333	0.524	0.481667	0.442667	0.34	0.185	0.123667	0.116333	0.119	0.019	0.551	0.542667	0.530667	0.548	0.506667	0.481	0.377667	0.232333	0.168667	0.170333	0.157667	0.000666667	0.552333	0.484667	0.56	0.502333	0.542667	0.492333	0.416667	0.280667	0.217	0.201667	0.173333	0	0.484667
11:14:16	0.561	0.521	0.53	0.531	0.512	0.476	0.331333	0.167	0.113	0.109667	0.103333	0	0.558	0.538	0.543667	0.534333	0.491667	0.451	0.341667	0.185	0.123333	0.116333	0.118667	0.0263333	0.560667	0.552667	0.541	0.561667	0.514667	0.488667	0.381333	0.231333	0.168333	0.170333	0.157333	0.000666667	0.563333	0.496	0.569	0.511	0.553	0.499	0.419333	0.28	0.217333	0.201667	0.173	0	0.495333
11:29:16	0.571667	0.530333	0.54	0.542333	0.524667	0.484333	0.336	0.165667	0.113	0.109333	0.103	0	0.566333	0.550667	0.553	0.542333	0.498333	0.457667	0.342333	0.184	0.122333	0.116	0.118333	0.0366667	0.571667	0.559	0.550333	0.573333	0.526333	0.496667	0.383667	0.230667	0.167667	0.17	0.156667	0.000666667	0.571667	0.505	0.58	0.519333	0.562333	0.507333	0.420667	0.279	0.217333	0.202	0.172	0	0.506
11:44:16	0.58	0.541333	0.546333	0.551667	0.535333	0.491333	0.335667	0.164333	0.111667	0.108333	0.102333	0	0.574667	0.561	0.564333	0.551333	0.507	0.464333	0.344333	0.182667	0.121333	0.115	0.117667	0.0453333	0.582	0.568	0.558667	0.581333	0.535	0.501667	0.386	0.229	0.167333	0.169333	0.156	0.000666667	0.579667	0.513667	0.591	0.527667	0.565667	0.512	0.423	0.278	0.216667	0.202333	0.171667	0	0.515333
11:59:16	0.589667	0.550667	0.556667	0.561333	0.541667	0.501667	0.339333	0.164	0.111333	0.108333	0.102	0	0.583333	0.568	0.573	0.560333	0.516333	0.471333	0.347	0.183	0.121	0.115667	0.118	0.0573333	0.590667	0.579333	0.568667	0.589667	0.543	0.509333	0.387	0.228667	0.167333	0.169333	0.156667	0.000666667	0.589667	0.524333	0.600667	0.535667	0.576667	0.516667	0.425667	0.277333	0.217333	0.202333	0.171667	0	0.525667
12:14:16	0.597	0.558333	0.564	0.569	0.553333	0.51	0.340667	0.163	0.111	0.107667	0.102	0	0.590667	0.579	0.582667	0.568667	0.524667	0.478	0.348667	0.182	0.120333	0.114333	0.117	0.068	0.6	0.589333	0.576333	0.598	0.553	0.515667	0.389667	0.227667	0.167333	0.169	0.156	0.000666667	0.601	0.533	0.607667	0.543	0.583667	0.525	0.427333	0.276333	0.217333	0.202667	0.171	0	0.533
12:29:16	0.601667	0.566	0.575333	0.580667	0.56	0.514	0.339	0.161333	0.110667	0.107667	0.101667	0	0.599333	0.586333	0.589667	0.575667	0.531667	0.485667	0.349333	0.181667	0.12	0.114333	0.116667	0.0793333	0.608	0.598	0.583333	0.608333	0.560333	0.521	0.391333	0.227	0.167667	0.168333	0.155333	0.000666667	0.608333	0.541667	0.616667	0.551	0.591333	0.531667	0.429333	0.274667	0.216667	0.203	0.170333	0	0.542667
12:44:16	0.611667	0.574	0.582667	0.589333	0.569333	0.525333	0.344	0.161333	0.11	0.107	0.101667	0	0.605	0.594667	0.600333	0.583333	0.542667	0.492	0.352	0.181333	0.119333	0.114	0.116667	0.0883333	0.614667	0.606667	0.591333	0.617	0.567	0.527667	0.393333	0.226	0.167333	0.168	0.155	0.000666667	0.617667	0.550333	0.626333	0.561	0.599	0.537667	0.431333	0.274333	0.216667	0.203333	0.170333	0	0.552333
12:59:16	0.618333	0.584333	0.590333	0.597333	0.578	0.532333	0.343333	0.159333	0.109	0.106333	0.100667	0	0.614	0.602	0.607667	0.592333	0.547667	0.497	0.352667	0.180667	0.118667	0.113333	0.116	0.097	0.624	0.616333	0.600333	0.625	0.574667	0.534	0.394667	0.225	0.167	0.167333	0.153667	0.000666667	0.623667	0.558333	0.632	0.565667	0.606667	0.543667	0.432	0.273333	0.216333	0.202667	0.169333	0	0.56
13:14:16	0.625333	0.59	0.595	0.608333	0.584	0.539	0.344333	0.158333	0.108	0.105667	0.100333	0	0.620333	0.612	0.616667	0.598	0.555667	0.504	0.354	0.18	0.118	0.113	0.115667	0.102667	0.630333	0.622667	0.607667	0.63	0.585	0.538667	0.396	0.224333	0.167333	0.167	0.154667	0.000666667	0.631	0.564667	0.640667	0.575333	0.614333	0.549	0.434	0.272333	0.216333	0.202333	0.169333	0	0.569
13:29:16	0.632333	0.598667	0.604333	0.616	0.593667	0.542667	0.345	0.157667	0.107667	0.105667	0.100333	0	0.628333	0.62	0.624	0.606333	0.564333	0.510333	0.355333	0.18	0.118	0.113333	0.115333	0.110333	0.638333	0.63	0.616667	0.637	0.591667	0.546333	0.397667	0.223667	0.167333	0.167	0.154333	0.000666667	0.64	0.575333	0.648	0.582667	0.620667	0.554	0.435333	0.271667	0.216	0.202667	0.169333	0	0.579667
13:44:16	0.639	0.608	0.613667	0.627	0.602333	0.552	0.348333	0.157	0.108	0.105	0.101	0	0.635333	0.627333	0.630333	0.613	0.571	0.519333	0.357	0.18	0.118	0.113333	0.115667	0.115	0.647	0.637333	0.623333	0.646667	0.597333	0.552667	0.4	0.223333	0.167667	0.167	0.154333	0.000666667	0.647667	0.583333	0.656	0.590333	0.627333	0.561667	0.437	0.271333	0.216	0.203	0.169	0	0.588
13:59:16	0.645333	0.616	0.619	0.633667	0.609333	0.555	0.346	0.155667	0.107667	0.105	0.1	0	0.641667	0.636	0.64	0.618333	0.578333	0.525	0.357333	0.179	0.117	0.112333	0.115333	0.119333	0.653333	0.645667	0.631	0.654333	0.604667	0.557333	0.4	0.222	0.167333	0.166333	0.153667	0.000666667	0.652	0.592333	0.661333	0.596667	0.635667	0.567333	0.438	0.270333	0.215333	0.202667	0.168333	0	0.595333
14:14:16	0.648333	0.624667	0.630667	0.642667	0.616	0.564	0.348667	0.155333	0.106667	0.104667	0.0996667	0	0.648333	0.642667	0.644667	0.625667	0.584333	0.530333	0.358667	0.178333	0.116667	0.112333	0.115333	0.123333	0.660333	0.651	0.637	0.660333	0.610667	0.563	0.401333	0.221333	0.167667	0.166333	0.153333	0.000666667	0.66	0.598333	0.669667	0.604	0.642333	0.573333	0.439333	0.269667	0.214333	0.203	0.168	0	0.602667
14:29:16	0.653667	0.634333	0.633	0.649	0.623667	0.570333	0.351	0.153667	0.106333	0.103667	0.0996667	0	0.655	0.649667	0.654	0.632667	0.590333	0.536667	0.36	0.178	0.115667	0.111333	0.114333	0.128	0.668667	0.659333	0.643667	0.669667	0.619333	0.568333	0.403	0.221	0.167667	0.165667	0.152333	0.000666667	0.668	0.605667	0.677667	0.609667	0.648333	0.578667	0.439667	0.269	0.214667	0.202667	0.167333	0	0.611
14:44:16	0.659	0.641	0.641333	0.655	0.629333	0.576	0.35	0.152	0.105667	0.102667	0.099	0	0.661	0.657667	0.657667	0.639	0.596	0.542667	0.36	0.177	0.115	0.111333	0.114	0.130333	0.675333	0.667333	0.652333	0.675333	0.624667	0.573	0.403667	0.22	0.167333	0.164667	0.151667	0.000666667	0.675333	0.611667	0.682667	0.616	0.653667	0.580667	0.441333	0.268	0.214333	0.202667	0.166667	0	0.618333
14:59:16	0.664333	0.648333	0.646	0.663667	0.638	0.583333	0.353333	0.151333	0.105	0.103	0.0986667	0	0.667333	0.664667	0.666667	0.644667	0.603667	0.547667	0.361333	0.177	0.114333	0.111	0.114	0.135667	0.681333	0.674667	0.660333	0.682333	0.631333	0.578	0.404667	0.219333	0.167333	0.164333	0.151667	0.000666667	0.681	0.619333	0.689667	0.620333	0.661	0.588	0.442667	0.267667	0.214333	0.203	0.167	0	0.624667
15:14:16	0.667667	0.656	0.651333	0.671333	0.643667	0.586667	0.353667	0.151	0.105333	0.103	0.099	0	0.673	0.671	0.672667	0.650333	0.610333	0.554333	0.362667	0.177	0.114667	0.111	0.114	0.139333	0.688333	0.680333	0.666	0.688333	0.638	0.583667	0.405667	0.218667	0.167333	0.164333	0.151667	0.000666667	0.688667	0.627	0.697	0.628333	0.666667	0.593667	0.444333	0.266667	0.214667	0.203333	0.167	0	0.633667
15:29:16	0.671333	0.665333	0.658667	0.678	0.65	0.592333	0.356667	0.149333	0.104333	0.102333	0.0986667	0	0.68	0.677	0.679333	0.656	0.615	0.560333	0.362	0.176667	0.114	0.110333	0.113667	0.142333	0.693	0.685	0.67	0.694	0.642667	0.587667	0.406333	0.217667	0.167	0.164	0.150667	0.000666667	0.695333	0.632333	0.702667	0.632333	0.672333	0.597667	0.444333	0.265667	0.213667	0.202667	0.166	0	0.638
15:44:16	0.676667	0.669	0.667333	0.680333	0.656667	0.598667	0.357	0.148333	0.103667	0.102	0.0983333	0	0.684333	0.683	0.684667	0.662	0.620667	0.565667	0.363333	0.175667	0.113333	0.11	0.113667	0.146667	0.699333	0.692333	0.675	0.700667	0.65	0.592	0.407333	0.216333	0.167333	0.163667	0.150667	0.000666667	0.699333	0.638667	0.708333	0.636667	0.679333	0.602	0.444667	0.264333	0.214	0.203	0.165667	0	0.645
15:59:16	0.680333	0.676333	0.672333	0.689	0.662	0.603333	0.357	0.148	0.103667	0.102	0.0983333	0	0.691	0.689667	0.691	0.668667	0.627	0.572333	0.364333	0.176	0.113333	0.11	0.113667	0.149667	0.705	0.698667	0.682	0.707667	0.655667	0.597333	0.407333	0.216	0.167	0.163333	0.151333	0.000666667	0.706333	0.645667	0.714	0.642	0.682667	0.606	0.445333	0.263667	0.214667	0.203	0.165667	0	0.652333
16:14:16	0.683333	0.683333	0.677333	0.694	0.667667	0.608667	0.358667	0.146333	0.102667	0.101333	0.0976667	0	0.695333	0.696	0.696333	0.673667	0.632	0.576333	0.365	0.175667	0.112	0.109333	0.112667	0.155667	0.711	0.703667	0.686333	0.713	0.659667	0.602333	0.408	0.214667	0.167	0.162333	0.150333	0.000666667	0.712333	0.650667	0.719333	0.651	0.685667	0.611333	0.445	0.262333	0.213667	0.202667	0.164667	0	0.657667
16:29:16	0.688	0.689	0.683	0.699667	0.674	0.611333	0.357	0.145333	0.101667	0.100667	0.0973333	0	0.699	0.7	0.700667	0.679667	0.639667	0.581667	0.365	0.175	0.112	0.109	0.112333	0.159667	0.716	0.711333	0.693	0.718	0.665	0.608333	0.407667	0.214	0.166667	0.161667	0.15	0.000666667	0.715	0.656	0.723333	0.656333	0.692333	0.614333	0.445333	0.260667	0.213667	0.202667	0.164667	0	0.665333
16:44:16	0.691	0.693667	0.687	0.705	0.680667	0.617667	0.358	0.144333	0.101333	0.101	0.0973333	0	0.705333	0.708	0.706667	0.683333	0.644333	0.586667	0.364667	0.175333	0.111333	0.108667	0.112333	0.162667	0.720333	0.713667	0.695667	0.723667	0.669667	0.611333	0.408667	0.214	0.167	0.161333	0.15	0.000666667	0.721333	0.660333	0.731	0.661667	0.695333	0.618	0.446333	0.26	0.213333	0.202667	0.164333	0	0.67
16:59:16	0.695333	0.699667	0.694	0.709	0.685	0.623	0.359333	0.143333	0.101	0.100667	0.0973333	0	0.710333	0.713333	0.712	0.688333	0.648667	0.590667	0.365333	0.175	0.111333	0.109	0.112333	0.168333	0.724333	0.721	0.702333	0.731333	0.675667	0.616	0.408333	0.213333	0.167333	0.161333	0.149667	0.000666667	0.727667	0.669	0.734	0.666	0.703	0.624667	0.446333	0.259	0.213667	0.202667	0.164333	0	0.677667
17:14:16	0.699	0.705	0.699333	0.716667	0.690667	0.629	0.360333	0.142	0.100333	0.1	0.0963333	0	0.714333	0.719333	0.718333	0.693	0.655333	0.596667	0.365667	0.174333	0.110667	0.108	0.111667	0.170667	0.727333	0.724667	0.707333	0.737667	0.681	0.620333	0.408667	0.213333	0.167	0.161	0.149333	0.000666667	0.730333	0.672333	0.74	0.669333	0.708667	0.629	0.446333	0.257333	0.213	0.202333	0.163333	0	0.684
17:29:16	0.704	0.709333	0.705333	0.718333	0.697333	0.631667	0.360333	0.141333	0.100333	0.100333	0.097	0	0.721	0.723	0.723	0.698	0.659333	0.600333	0.366	0.173667	0.110333	0.108333	0.111667	0.173333	0.733	0.730667	0.711	0.742	0.685	0.624333	0.409	0.212333	0.167	0.161	0.149667	0.000666667	0.737333	0.678333	0.744333	0.674	0.712	0.631667	0.446333	0.256667	0.213667	0.203	0.163333	0	0.689333
17:44:16	0.706333	0.712	0.710333	0.724333	0.700667	0.639333	0.359667	0.140333	0.1	0.0993333	0.0963333	0	0.722333	0.728	0.728	0.703	0.664333	0.605	0.365	0.173667	0.109667	0.108	0.111667	0.176333	0.738	0.736333	0.715333	0.744333	0.689333	0.627667	0.408667	0.211333	0.167	0.16	0.149	0.000666667	0.741667	0.683	0.75	0.678	0.716667	0.636	0.446	0.255	0.213333	0.202667	0.163333	0	0.695667
17:59:16	0.709667	0.716667	0.716	0.732667	0.708333	0.644333	0.360667	0.139333	0.0986667	0.0993333	0.0963333	0	0.729667	0.734	0.734333	0.707	0.670333	0.609333	0.366333	0.173333	0.109333	0.107333	0.111333	0.176667	0.741	0.739333	0.720333	0.748333	0.695333	0.631333	0.408667	0.211333	0.167333	0.159333	0.148667	0.000666667	0.747	0.687	0.754	0.682667	0.721	0.641	0.446667	0.254333	0.213333	0.202333	0.162667	0	0.700333
18:14:16	0.713333	0.720667	0.718667	0.736333	0.710333	0.649333	0.358667	0.138667	0.0983333	0.099	0.0956667	0	0.732	0.739333	0.739	0.711667	0.676333	0.615333	0.366	0.172667	0.108667	0.106667	0.111	0.175333	0.745333	0.743667	0.725	0.755	0.700333	0.636	0.409	0.211	0.167	0.159333	0.148667	0.000666667	0.749333	0.690667	0.757667	0.686667	0.726333	0.645667	0.445667	0.253667	0.213333	0.202667	0.162333	0	0.704667
[truncated: 242 more columns]

## Sheet: Fig.2.A
	Raw Data Table 2A: Raw data for Fig 2A
	Biological replicate-1
Time	Temp	A1	A2	A3	A4	A5	A6	A7	A8	A9	A10	A11	A12	B1	B2	B3	B4	B5	B6	B7	B8	B9	B10	B11	B12	C1	C2	C3	C4	C5	C6	C7	C8	C9	C10	C11	C12	D1	D2	D3	D4	D5	D6	D7	D8	D9	D10	D11	D12
00:14:16	37	0.045	0.043	0.043	0.041	0.036	0.041	0.038	0.041	0.044	0.043	0.043	0	0.05	0.046	0.04	0.044	0.041	0.043	0.038	0.044	0.045	0.045	0.046	0	0.045	0.043	0.045	0.044	0.039	0.039	0.041	0.042	0.043	0.042	0.044	0	0.046	0.04	0.043	0.043	0.038	0.042	0.04	0.042	0.042	0.041	0.042	0
00:29:16	37	0.057	0.054	0.053	0.05	0.045	0.051	0.047	0.053	0.054	0.054	0.051	0	0.067	0.058	0.055	0.058	0.054	0.059	0.049	0.058	0.059	0.059	0.06	0.001	0.068	0.061	0.06	0.057	0.052	0.052	0.055	0.055	0.058	0.057	0.06	0	0.067	0.056	0.06	0.059	0.052	0.057	0.056	0.057	0.054	0.054	0.055	0
00:44:16	37	0.068	0.066	0.064	0.064	0.055	0.062	0.055	0.065	0.068	0.065	0.06	0	0.087	0.077	0.077	0.076	0.069	0.074	0.072	0.077	0.076	0.076	0.076	0.001	0.094	0.083	0.078	0.079	0.076	0.077	0.077	0.075	0.08	0.075	0.081	0	0.091	0.082	0.079	0.075	0.074	0.076	0.076	0.075	0.077	0.074	0.082	0
00:59:16	37	0.057	0.064	0.064	0.062	0.051	0.056	0.056	0.062	0.061	0.06	0.061	0	0.097	0.097	0.091	0.092	0.088	0.094	0.084	0.091	0.089	0.09	0.089	0.001	0.112	0.109	0.105	0.103	0.097	0.095	0.096	0.093	0.099	0.096	0.098	0	0.124	0.107	0.1	0.1	0.096	0.098	0.097	0.1	0.101	0.096	0.103	0
01:14:16	37	0.031	0.032	0.036	0.035	0.027	0.031	0.028	0.028	0.034	0.027	0.027	0	0.073	0.077	0.067	0.077	0.067	0.072	0.069	0.071	0.071	0.071	0.062	0.001	0.114	0.132	0.117	0.113	0.11	0.109	0.108	0.109	0.111	0.112	0.102	0	0.13	0.134	0.137	0.124	0.107	0.13	0.117	0.122	0.113	0.106	0.118	0
01:29:16	36.9	0.027	0.029	0.032	0.03	0.023	0.027	0.025	0.02	0.028	0.029	0.024	0	0.063	0.059	0.054	0.058	0.049	0.052	0.052	0.053	0.052	0.046	0.038	0	0.113	0.131	0.106	0.104	0.106	0.097	0.095	0.098	0.104	0.101	0.096	0	0.14	0.142	0.157	0.14	0.145	0.14	0.127	0.124	0.124	0.11	0.12	0
01:44:16	37	0.027	0.03	0.034	0.031	0.023	0.027	0.028	0.021	0.03	0.036	0.024	0	0.054	0.048	0.043	0.046	0.039	0.041	0.04	0.041	0.035	0.032	0.028	0	0.108	0.116	0.109	0.102	0.101	0.097	0.097	0.09	0.099	0.093	0.09	0	0.147	0.153	0.161	0.148	0.146	0.143	0.13	0.126	0.118	0.097	0.127	0
01:59:16	36.9	0.028	0.032	0.036	0.03	0.025	0.028	0.031	0.023	0.032	0.038	0.027	0	0.051	0.047	0.041	0.039	0.035	0.035	0.034	0.033	0.032	0.025	0.024	0.001	0.078	0.083	0.087	0.084	0.08	0.077	0.069	0.07	0.086	0.071	0.078	0	0.16	0.157	0.153	0.151	0.143	0.14	0.126	0.127	0.113	0.098	0.133	0
02:14:16	37	0.03	0.038	0.04	0.03	0.026	0.03	0.032	0.026	0.036	0.037	0.028	0	0.049	0.048	0.041	0.04	0.034	0.037	0.035	0.032	0.029	0.023	0.021	0.001	0.067	0.066	0.075	0.066	0.061	0.058	0.053	0.054	0.072	0.056	0.056	0	0.138	0.139	0.138	0.135	0.106	0.114	0.118	0.104	0.098	0.098	0.123	0
02:29:16	37	0.031	0.042	0.045	0.033	0.026	0.032	0.036	0.027	0.033	0.038	0.028	0	0.044	0.054	0.041	0.04	0.035	0.037	0.035	0.035	0.027	0.023	0.022	0	0.057	0.061	0.063	0.058	0.054	0.049	0.044	0.045	0.06	0.043	0.041	0	0.108	0.117	0.11	0.111	0.082	0.086	0.097	0.095	0.081	0.084	0.109	0
02:44:16	37	0.035	0.049	0.052	0.037	0.028	0.033	0.04	0.029	0.035	0.038	0.023	0	0.045	0.053	0.039	0.041	0.036	0.038	0.036	0.037	0.027	0.023	0.022	0	0.052	0.058	0.064	0.062	0.051	0.044	0.043	0.041	0.052	0.037	0.035	0	0.088	0.098	0.084	0.09	0.062	0.069	0.077	0.072	0.063	0.068	0.09	0
02:59:16	37	0.042	0.054	0.059	0.041	0.031	0.036	0.041	0.03	0.036	0.037	0.03	0	0.044	0.059	0.038	0.042	0.035	0.041	0.036	0.036	0.027	0.022	0.021	0	0.053	0.058	0.063	0.071	0.052	0.044	0.042	0.041	0.047	0.035	0.032	0	0.079	0.086	0.071	0.079	0.053	0.057	0.061	0.058	0.048	0.053	0.078	0
03:14:16	37	0.046	0.059	0.066	0.045	0.033	0.04	0.044	0.028	0.036	0.035	0.021	0	0.043	0.063	0.039	0.041	0.036	0.036	0.038	0.035	0.026	0.021	0.021	0	0.054	0.059	0.064	0.071	0.052	0.045	0.04	0.039	0.044	0.032	0.029	0	0.075	0.082	0.07	0.071	0.046	0.049	0.049	0.047	0.037	0.043	0.068	0
03:29:16	37	0.049	0.061	0.071	0.048	0.035	0.041	0.045	0.029	0.038	0.032	0.02	0	0.043	0.062	0.036	0.042	0.037	0.037	0.039	0.036	0.025	0.021	0.02	0	0.058	0.059	0.062	0.071	0.053	0.045	0.046	0.038	0.042	0.03	0.027	0	0.073	0.076	0.069	0.068	0.044	0.046	0.044	0.041	0.032	0.036	0.061	0
03:44:16	37	0.051	0.063	0.074	0.05	0.037	0.043	0.046	0.029	0.036	0.031	0.026	0	0.043	0.07	0.036	0.044	0.04	0.037	0.039	0.035	0.024	0.021	0.019	0	0.062	0.061	0.062	0.072	0.053	0.046	0.045	0.037	0.041	0.029	0.025	0	0.072	0.072	0.067	0.066	0.044	0.045	0.043	0.038	0.03	0.032	0.056	0
03:59:16	37	0.051	0.064	0.076	0.05	0.039	0.043	0.046	0.028	0.036	0.028	0.021	0	0.043	0.07	0.037	0.045	0.043	0.038	0.04	0.037	0.024	0.021	0.018	0	0.067	0.062	0.062	0.074	0.057	0.047	0.046	0.036	0.04	0.027	0.024	0	0.07	0.069	0.063	0.064	0.042	0.044	0.04	0.036	0.029	0.029	0.053	0
04:14:16	37	0.051	0.064	0.076	0.05	0.039	0.044	0.046	0.027	0.035	0.027	0.022	0	0.042	0.075	0.038	0.045	0.046	0.038	0.04	0.036	0.023	0.02	0.017	0.001	0.073	0.068	0.064	0.076	0.058	0.048	0.045	0.035	0.039	0.026	0.023	0	0.069	0.067	0.063	0.063	0.042	0.043	0.039	0.035	0.028	0.028	0.048	0
04:29:16	37	0.049	0.064	0.075	0.049	0.038	0.043	0.046	0.027	0.035	0.024	0.016	0	0.042	0.075	0.038	0.045	0.049	0.039	0.041	0.039	0.021	0.019	0.016	0.001	0.082	0.078	0.064	0.08	0.06	0.047	0.046	0.035	0.038	0.025	0.022	0	0.074	0.068	0.064	0.063	0.041	0.042	0.038	0.034	0.027	0.027	0.045	0
04:44:16	37	0.048	0.064	0.075	0.049	0.037	0.043	0.045	0.026	0.035	0.022	0.015	0	0.042	0.076	0.038	0.045	0.052	0.039	0.04	0.036	0.02	0.018	0.015	0	0.092	0.084	0.064	0.083	0.062	0.047	0.046	0.034	0.038	0.024	0.021	0	0.078	0.068	0.068	0.064	0.041	0.041	0.037	0.033	0.026	0.026	0.043	0
04:59:16	37	0.047	0.064	0.074	0.048	0.037	0.043	0.045	0.025	0.034	0.019	0.013	0	0.042	0.076	0.038	0.046	0.054	0.039	0.04	0.037	0.018	0.017	0.014	0.001	0.101	0.093	0.064	0.088	0.065	0.046	0.046	0.033	0.036	0.023	0.02	0	0.083	0.07	0.072	0.064	0.04	0.041	0.036	0.032	0.025	0.025	0.04	0
05:14:16	37	0.046	0.064	0.074	0.048	0.037	0.042	0.044	0.024	0.032	0.017	0.011	0	0.043	0.076	0.037	0.046	0.055	0.039	0.04	0.035	0.017	0.016	0.014	0.001	0.109	0.103	0.063	0.094	0.068	0.047	0.046	0.032	0.035	0.022	0.019	0	0.088	0.075	0.079	0.064	0.039	0.04	0.034	0.031	0.025	0.024	0.038	0
05:29:16	37	0.046	0.063	0.073	0.047	0.037	0.042	0.044	0.023	0.03	0.015	0.011	0	0.044	0.076	0.037	0.046	0.055	0.04	0.039	0.034	0.016	0.015	0.013	0.001	0.118	0.112	0.063	0.104	0.072	0.047	0.045	0.031	0.034	0.021	0.019	0	0.092	0.074	0.084	0.066	0.039	0.038	0.032	0.03	0.024	0.023	0.036	0
05:44:16	37	0.046	0.062	0.073	0.046	0.036	0.041	0.043	0.022	0.029	0.014	0.009	0	0.045	0.076	0.037	0.046	0.055	0.04	0.038	0.032	0.015	0.014	0.012	0	0.126	0.121	0.062	0.101	0.076	0.047	0.044	0.031	0.032	0.021	0.018	0	0.096	0.085	0.098	0.068	0.039	0.037	0.031	0.029	0.023	0.022	0.034	0
05:59:16	37	0.045	0.063	0.073	0.046	0.036	0.041	0.042	0.021	0.027	0.013	0.009	0	0.045	0.076	0.037	0.046	0.055	0.039	0.037	0.031	0.015	0.013	0.012	0.001	0.133	0.13	0.062	0.101	0.083	0.047	0.043	0.029	0.031	0.02	0.017	0	0.103	0.111	0.108	0.07	0.039	0.036	0.03	0.028	0.023	0.021	0.032	0
06:14:16	37	0.044	0.062	0.072	0.046	0.035	0.04	0.042	0.02	0.025	0.012	0.009	0	0.046	0.076	0.037	0.046	0.055	0.039	0.037	0.03	0.014	0.013	0.012	0.001	0.14	0.138	0.062	0.1	0.086	0.048	0.043	0.029	0.029	0.019	0.017	0	0.106	0.114	0.121	0.073	0.04	0.036	0.029	0.027	0.021	0.021	0.031	0
06:29:16	37	0.044	0.062	0.072	0.045	0.035	0.04	0.041	0.018	0.023	0.012	0.008	0	0.047	0.077	0.037	0.046	0.054	0.039	0.036	0.028	0.013	0.012	0.012	0.001	0.146	0.144	0.061	0.099	0.088	0.048	0.042	0.027	0.028	0.019	0.016	0	0.112	0.116	0.122	0.079	0.04	0.035	0.028	0.026	0.021	0.02	0.03	0
06:44:16	37	0.043	0.061	0.071	0.045	0.034	0.039	0.04	0.017	0.022	0.012	0.009	0	0.048	0.077	0.037	0.046	0.054	0.039	0.034	0.027	0.013	0.012	0.011	0.001	0.15	0.146	0.062	0.099	0.087	0.048	0.041	0.027	0.027	0.018	0.016	0	0.119	0.121	0.135	0.085	0.042	0.035	0.028	0.025	0.02	0.019	0.028	0
06:59:16	37	0.043	0.061	0.07	0.044	0.034	0.039	0.04	0.016	0.02	0.011	0.008	0	0.048	0.077	0.037	0.046	0.054	0.039	0.033	0.026	0.012	0.012	0.011	0.001	0.151	0.154	0.062	0.097	0.09	0.048	0.041	0.026	0.025	0.017	0.015	0	0.125	0.121	0.149	0.091	0.043	0.034	0.027	0.025	0.02	0.019	0.027	0
07:14:16	37	0.042	0.061	0.071	0.044	0.033	0.038	0.039	0.014	0.019	0.011	0.008	0	0.049	0.078	0.037	0.046	0.053	0.039	0.032	0.025	0.012	0.012	0.011	0.001	0.163	0.15	0.063	0.097	0.091	0.049	0.04	0.025	0.025	0.017	0.015	0	0.134	0.12	0.149	0.097	0.045	0.034	0.026	0.024	0.019	0.018	0.026	0
07:29:16	37	0.042	0.061	0.07	0.044	0.032	0.037	0.038	0.013	0.018	0.011	0.008	0	0.049	0.078	0.038	0.046	0.053	0.038	0.031	0.024	0.011	0.011	0.011	0.001	0.162	0.149	0.063	0.096	0.091	0.049	0.039	0.024	0.024	0.016	0.015	0	0.136	0.12	0.154	0.103	0.047	0.034	0.026	0.024	0.019	0.018	0.025	0
07:44:16	37	0.041	0.061	0.07	0.043	0.031	0.036	0.037	0.012	0.017	0.011	0.008	0	0.05	0.078	0.038	0.046	0.053	0.038	0.03	0.023	0.011	0.011	0.011	0.001	0.167	0.166	0.064	0.095	0.091	0.049	0.039	0.024	0.023	0.016	0.015	0	0.138	0.122	0.155	0.112	0.052	0.034	0.025	0.023	0.018	0.018	0.025	0
07:59:16	37	0.041	0.061	0.069	0.043	0.03	0.035	0.036	0.011	0.017	0.011	0.008	0	0.051	0.078	0.039	0.046	0.052	0.037	0.028	0.022	0.011	0.011	0.011	0.001	0.173	0.173	0.063	0.094	0.09	0.049	0.037	0.023	0.023	0.015	0.014	0	0.143	0.125	0.166	0.12	0.056	0.034	0.025	0.023	0.018	0.017	0.024	0
08:14:16	37	0.041	0.061	0.069	0.042	0.029	0.035	0.035	0.011	0.016	0.011	0.007	0	0.052	0.079	0.039	0.046	0.052	0.036	0.027	0.022	0.011	0.011	0.01	0.001	0.175	0.181	0.063	0.092	0.09	0.05	0.037	0.023	0.023	0.015	0.014	0	0.147	0.128	0.174	0.127	0.061	0.034	0.025	0.023	0.018	0.017	0.023	0
08:29:16	37	0.042	0.061	0.069	0.042	0.028	0.034	0.034	0.01	0.016	0.011	0.008	0	0.054	0.08	0.04	0.047	0.052	0.036	0.026	0.021	0.011	0.011	0.011	0.001	0.177	0.189	0.065	0.09	0.091	0.05	0.036	0.022	0.023	0.015	0.014	0	0.15	0.13	0.18	0.133	0.065	0.034	0.024	0.022	0.018	0.018	0.023	0
08:44:16	37	0.043	0.061	0.068	0.042	0.027	0.032	0.033	0.01	0.015	0.011	0.008	0	0.056	0.081	0.041	0.047	0.051	0.035	0.024	0.02	0.011	0.011	0.011	0.001	0.182	0.197	0.066	0.089	0.091	0.05	0.036	0.021	0.022	0.014	0.014	0	0.153	0.132	0.184	0.136	0.073	0.034	0.024	0.022	0.018	0.018	0.023	0
08:59:16	37	0.044	0.061	0.068	0.042	0.026	0.031	0.032	0.01	0.015	0.011	0.007	0	0.058	0.082	0.043	0.047	0.05	0.034	0.023	0.019	0.01	0.011	0.01	0.001	0.187	0.191	0.068	0.087	0.09	0.049	0.035	0.021	0.022	0.014	0.014	0	0.159	0.133	0.174	0.137	0.085	0.035	0.024	0.021	0.018	0.017	0.023	0
09:14:16	37	0.046	0.062	0.069	0.041	0.026	0.03	0.031	0.009	0.015	0.011	0.008	0	0.061	0.083	0.045	0.048	0.05	0.033	0.022	0.019	0.011	0.011	0.01	0.001	0.19	0.201	0.069	0.085	0.089	0.049	0.034	0.021	0.023	0.014	0.014	0	0.161	0.138	0.176	0.14	0.095	0.036	0.023	0.021	0.018	0.018	0.023	0
09:29:16	37	0.048	0.063	0.069	0.041	0.025	0.029	0.03	0.009	0.015	0.011	0.007	0	0.063	0.085	0.047	0.049	0.049	0.032	0.021	0.018	0.011	0.011	0.011	0.001	0.196	0.199	0.071	0.084	0.088	0.049	0.034	0.02	0.022	0.014	0.014	0	0.167	0.141	0.18	0.145	0.102	0.037	0.023	0.021	0.018	0.018	0.023	0
09:44:16	37	0.052	0.064	0.069	0.041	0.024	0.028	0.029	0.009	0.014	0.011	0.008	0	0.067	0.087	0.05	0.05	0.049	0.03	0.02	0.018	0.011	0.011	0.011	0.001	0.2	0.2	0.073	0.082	0.087	0.049	0.033	0.02	0.023	0.014	0.014	0	0.169	0.145	0.182	0.15	0.115	0.038	0.023	0.021	0.018	0.018	0.023	0
09:59:16	37	0.058	0.065	0.07	0.042	0.024	0.027	0.028	0.009	0.014	0.011	0.008	0	0.071	0.09	0.053	0.052	0.049	0.029	0.019	0.018	0.011	0.011	0.01	0.001	0.206	0.204	0.077	0.081	0.085	0.05	0.032	0.02	0.023	0.014	0.014	0	0.174	0.149	0.179	0.154	0.135	0.04	0.022	0.021	0.019	0.018	0.023	0
10:14:16	37	0.062	0.067	0.071	0.042	0.023	0.027	0.027	0.009	0.014	0.011	0.007	0	0.074	0.093	0.058	0.053	0.048	0.028	0.018	0.017	0.01	0.01	0.01	0.001	0.212	0.208	0.087	0.079	0.083	0.051	0.031	0.019	0.022	0.014	0.014	0	0.173	0.153	0.185	0.161	0.122	0.042	0.022	0.021	0.019	0.018	0.023	0
10:29:16	37	0.07	0.069	0.073	0.043	0.023	0.026	0.027	0.009	0.014	0.011	0.007	0	0.087	0.106	0.064	0.056	0.048	0.026	0.017	0.017	0.011	0.011	0.011	0.001	0.215	0.209	0.095	0.078	0.082	0.054	0.031	0.02	0.022	0.014	0.014	0	0.18	0.162	0.189	0.164	0.149	0.045	0.022	0.021	0.019	0.018	0.023	0
10:44:16	37	0.077	0.068	0.075	0.043	0.022	0.025	0.026	0.009	0.014	0.011	0.007	0	0.087	0.115	0.072	0.059	0.048	0.025	0.017	0.016	0.011	0.011	0.01	0.001	0.221	0.215	0.098	0.077	0.079	0.055	0.03	0.019	0.022	0.014	0.014	0	0.183	0.163	0.185	0.168	0.126	0.048	0.022	0.021	0.019	0.018	0.022	0
10:59:16	37	0.076	0.074	0.078	0.045	0.022	0.024	0.026	0.009	0.014	0.011	0.007	0	0.106	0.123	0.09	0.063	0.047	0.024	0.016	0.016	0.011	0.011	0.01	0.001	0.225	0.213	0.102	0.076	0.078	0.058	0.03	0.018	0.022	0.014	0.014	0	0.189	0.164	0.192	0.171	0.133	0.051	0.022	0.021	0.019	0.019	0.023	0
11:14:16	37	0.077	0.085	0.078	0.047	0.022	0.024	0.025	0.009	0.014	0.011	0.008	0	0.114	0.133	0.104	0.068	0.047	0.024	0.016	0.016	0.011	0.011	0.011	0.001	0.23	0.22	0.107	0.076	0.076	0.063	0.029	0.018	0.022	0.014	0.014	0	0.194	0.167	0.192	0.176	0.143	0.054	0.022	0.021	0.019	0.019	0.023	0
11:29:16	37	0.082	0.098	0.079	0.049	0.021	0.023	0.024	0.009	0.014	0.011	0.007	0	0.123	0.145	0.106	0.071	0.047	0.023	0.015	0.016	0.011	0.011	0.01	0.001	0.235	0.218	0.12	0.076	0.074	0.071	0.029	0.018	0.022	0.014	0.014	0	0.199	0.172	0.195	0.181	0.144	0.058	0.022	0.021	0.019	0.019	0.023	0
11:44:16	37	0.09	0.105	0.083	0.052	0.022	0.023	0.024	0.008	0.014	0.011	0.007	0	0.134	0.161	0.122	0.079	0.047	0.022	0.015	0.016	0.011	0.011	0.011	0.001	0.239	0.231	0.128	0.075	0.072	0.077	0.028	0.018	0.022	0.014	0.014	0	0.203	0.176	0.202	0.185	0.142	0.062	0.022	0.021	0.02	0.019	0.023	0
11:59:16	37	0.098	0.108	0.089	0.054	0.022	0.022	0.023	0.008	0.014	0.011	0.007	0	0.146	0.16	0.137	0.097	0.048	0.021	0.015	0.016	0.011	0.011	0.01	0.001	0.244	0.234	0.133	0.075	0.07	0.081	0.028	0.018	0.022	0.014	0.014	0	0.208	0.181	0.208	0.19	0.142	0.068	0.022	0.021	0.019	0.019	0.023	0
12:14:16	37	0.104	0.114	0.112	0.056	0.022	0.021	0.023	0.009	0.014	0.011	0.008	0	0.158	0.173	0.143	0.11	0.048	0.021	0.015	0.016	0.011	0.011	0.01	0.001	0.248	0.238	0.142	0.076	0.069	0.083	0.027	0.018	0.022	0.014	0.014	0	0.215	0.186	0.212	0.191	0.149	0.071	0.023	0.021	0.02	0.019	0.023	0
12:29:16	37	0.111	0.12	0.116	0.065	0.022	0.021	0.022	0.008	0.014	0.011	0.007	0	0.171	0.178	0.143	0.124	0.049	0.021	0.014	0.016	0.011	0.01	0.011	0.001	0.254	0.24	0.133	0.076	0.067	0.084	0.027	0.018	0.022	0.014	0.014	0	0.217	0.19	0.221	0.194	0.152	0.077	0.023	0.021	0.02	0.019	0.023	0
12:44:16	37	0.116	0.124	0.12	0.08	0.022	0.021	0.022	0.008	0.014	0.011	0.008	0	0.183	0.187	0.15	0.137	0.05	0.021	0.014	0.016	0.011	0.011	0.01	0.001	0.26	0.243	0.139	0.077	0.066	0.086	0.026	0.017	0.022	0.014	0.014	0	0.221	0.195	0.221	0.199	0.151	0.085	0.023	0.021	0.02	0.019	0.023	0
12:59:16	37	0.122	0.127	0.126	0.091	0.023	0.02	0.021	0.008	0.014	0.011	0.008	0	0.195	0.191	0.156	0.134	0.051	0.022	0.014	0.016	0.011	0.011	0.011	0.001	0.265	0.253	0.148	0.079	0.065	0.092	0.026	0.017	0.023	0.014	0.014	0	0.229	0.199	0.223	0.203	0.145	0.089	0.023	0.021	0.02	0.019	0.023	0
13:14:16	37	0.127	0.131	0.13	0.09	0.023	0.02	0.021	0.008	0.014	0.011	0.007	0	0.203	0.208	0.163	0.139	0.053	0.022	0.014	0.016	0.011	0.011	0.011	0.001	0.27	0.256	0.154	0.08	0.064	0.094	0.025	0.017	0.023	0.014	0.015	0	0.23	0.202	0.228	0.209	0.155	0.094	0.023	0.021	0.019	0.019	0.023	0
13:29:16	37	0.133	0.135	0.133	0.09	0.024	0.02	0.021	0.009	0.015	0.011	0.008	0	0.209	0.209	0.178	0.146	0.055	0.023	0.014	0.016	0.011	0.011	0.011	0.001	0.276	0.259	0.158	0.083	0.063	0.096	0.025	0.017	0.023	0.015	0.014	0	0.235	0.207	0.229	0.209	0.16	0.096	0.023	0.022	0.019	0.019	0.023	0
13:44:16	37	0.139	0.138	0.134	0.093	0.025	0.019	0.02	0.009	0.015	0.011	0.008	0	0.215	0.217	0.178	0.164	0.057	0.024	0.014	0.016	0.011	0.011	0.011	0.001	0.282	0.258	0.16	0.086	0.063	0.097	0.024	0.017	0.023	0.015	0.015	0	0.243	0.215	0.232	0.213	0.164	0.099	0.023	0.022	0.02	0.019	0.023	0
13:59:16	37	0.142	0.14	0.141	0.098	0.026	0.019	0.02	0.008	0.015	0.011	0.008	0	0.219	0.232	0.177	0.158	0.061	0.025	0.014	0.015	0.011	0.011	0.011	0.001	0.285	0.263	0.162	0.09	0.062	0.1	0.024	0.017	0.023	0.015	0.015	0	0.249	0.218	0.23	0.213	0.163	0.1	0.024	0.022	0.019	0.019	0.023	0
14:14:16	37	0.148	0.144	0.143	0.101	0.027	0.019	0.02	0.008	0.015	0.012	0.008	0	0.223	0.233	0.19	0.165	0.064	0.027	0.014	0.016	0.011	0.011	0.011	0.001	0.293	0.266	0.169	0.096	0.061	0.102	0.024	0.017	0.023	0.015	0.015	0	0.252	0.222	0.235	0.22	0.168	0.101	0.024	0.022	0.02	0.019	0.023	0
14:29:16	37	0.153	0.149	0.148	0.104	0.028	0.018	0.02	0.009	0.015	0.012	0.008	0	0.227	0.238	0.193	0.172	0.064	0.03	0.014	0.016	0.011	0.011	0.011	0.001	0.301	0.274	0.173	0.115	0.061	0.103	0.024	0.017	0.023	0.015	0.015	0	0.261	0.227	0.238	0.226	0.171	0.102	0.024	0.022	0.02	0.019	0.023	0
14:44:16	37	0.159	0.151	0.152	0.107	0.029	0.018	0.019	0.008	0.015	0.011	0.008	0	0.23	0.243	0.197	0.174	0.067	0.032	0.014	0.016	0.011	0.011	0.011	0.001	0.304	0.273	0.176	0.119	0.061	0.107	0.023	0.017	0.023	0.015	0.015	0	0.268	0.231	0.238	0.231	0.172	0.102	0.024	0.022	0.02	0.019	0.023	0
14:59:16	37	0.161	0.155	0.155	0.109	0.032	0.018	0.019	0.009	0.015	0.012	0.008	0	0.232	0.251	0.201	0.187	0.073	0.036	0.014	0.016	0.011	0.011	0.011	0.001	0.311	0.274	0.181	0.124	0.061	0.109	0.023	0.017	0.023	0.015	0.015	0	0.274	0.237	0.243	0.237	0.176	0.104	0.024	0.022	0.02	0.019	0.023	0
15:14:16	37	0.168	0.158	0.154	0.112	0.034	0.018	0.019	0.009	0.015	0.012	0.008	0	0.236	0.251	0.208	0.181	0.083	0.04	0.014	0.016	0.011	0.011	0.011	0.001	0.315	0.278	0.181	0.127	0.061	0.111	0.023	0.017	0.023	0.015	0.015	0	0.279	0.242	0.245	0.24	0.178	0.105	0.024	0.022	0.02	0.019	0.023	0
15:29:16	37	0.169	0.162	0.162	0.115	0.036	0.018	0.018	0.009	0.015	0.012	0.008	0	0.24	0.256	0.217	0.186	0.091	0.044	0.014	0.016	0.011	0.011	0.011	0.001	0.324	0.283	0.187	0.134	0.061	0.113	0.023	0.017	0.023	0.015	0.015	0	0.282	0.246	0.249	0.241	0.184	0.105	0.025	0.023	0.02	0.019	0.023	0
15:44:16	37	0.177	0.166	0.167	0.119	0.039	0.018	0.018	0.009	0.015	0.012	0.008	0	0.244	0.257	0.227	0.19	0.097	0.049	0.014	0.016	0.011	0.011	0.011	0.001	0.33	0.287	0.192	0.138	0.061	0.114	0.022	0.017	0.023	0.015	0.015	0	0.287	0.253	0.253	0.246	0.186	0.106	0.025	0.023	0.02	0.019	0.023	0
15:59:15	37	0.185	0.169	0.169	0.122	0.042	0.018	0.018	0.009	0.015	0.012	0.008	0	0.247	0.267	0.229	0.192	0.106	0.054	0.014	0.016	0.011	0.011	0.011	0.001	0.337	0.292	0.191	0.145	0.061	0.118	0.022	0.017	0.023	0.015	0.015	0	0.292	0.26	0.255	0.251	0.186	0.109	0.025	0.023	0.02	0.019	0.023	0
16:14:16	37	0.196	0.173	0.173	0.124	0.047	0.018	0.018	0.009	0.015	0.012	0.008	0	0.248	0.272	0.228	0.193	0.109	0.058	0.014	0.016	0.011	0.011	0.011	0.001	0.343	0.296	0.197	0.149	0.062	0.119	0.022	0.017	0.023	0.015	0.015	0	0.297	0.266	0.259	0.255	0.191	0.109	0.025	0.023	0.02	0.019	0.023	0
16:29:16	37	0.199	0.175	0.174	0.126	0.051	0.018	0.018	0.009	0.015	0.012	0.008	0	0.257	0.275	0.235	0.198	0.118	0.063	0.014	0.016	0.011	0.011	0.011	0.001	0.349	0.303	0.205	0.156	0.063	0.122	0.022	0.017	0.023	0.015	0.015	0	0.304	0.271	0.266	0.258	0.194	0.11	0.026	0.023	0.02	0.019	0.023	0
16:44:16	37	0.207	0.181	0.179	0.128	0.056	0.018	0.018	0.009	0.015	0.012	0.008	0	0.267	0.278	0.24	0.198	0.123	0.066	0.014	0.016	0.011	0.011	0.011	0.001	0.355	0.307	0.207	0.157	0.064	0.124	0.022	0.017	0.023	0.015	0.015	0	0.309	0.275	0.271	0.262	0.192	0.112	0.026	0.023	0.02	0.02	0.023	0
16:59:16	37	0.214	0.184	0.183	0.13	0.06	0.018	0.018	0.009	0.015	0.012	0.008	0	0.272	0.283	0.246	0.203	0.125	0.071	0.014	0.016	0.011	0.011	0.011	0.001	0.361	0.314	0.212	0.162	0.065	0.126	0.022	0.017	0.023	0.015	0.015	0	0.311	0.279	0.278	0.269	0.194	0.112	0.026	0.023	0.02	0.019	0.023	0
17:14:16	37	0.214	0.188	0.183	0.133	0.062	0.018	0.017	0.009	0.015	0.012	0.008	0	0.272	0.292	0.245	0.204	0.128	0.078	0.014	0.016	0.011	0.011	0.011	0.001	0.366	0.317	0.216	0.166	0.066	0.128	0.022	0.017	0.023	0.015	0.015	0	0.314	0.282	0.28	0.268	0.197	0.114	0.027	0.023	0.02	0.02	0.023	0
17:29:16	37	0.22	0.192	0.189	0.136	0.066	0.018	0.017	0.009	0.015	0.012	0.008	0	0.281	0.296	0.25	0.206	0.13	0.084	0.014	0.016	0.011	0.011	0.012	0.001	0.372	0.318	0.216	0.169	0.069	0.13	0.022	0.017	0.023	0.015	0.015	0	0.323	0.287	0.283	0.273	0.198	0.115	0.028	0.024	0.02	0.02	0.023	0
17:44:16	37	0.227	0.195	0.193	0.138	0.069	0.018	0.017	0.009	0.015	0.012	0.008	0	0.288	0.292	0.253	0.21	0.133	0.092	0.014	0.016	0.011	0.011	0.011	0.001	0.377	0.324	0.216	0.174	0.071	0.132	0.022	0.017	0.023	0.015	0.015	0	0.325	0.294	0.288	0.276	0.2	0.116	0.028	0.023	0.02	0.02	0.023	0
17:59:16	37	0.228	0.198	0.196	0.14	0.073	0.018	0.017	0.009	0.015	0.012	0.008	0	0.294	0.302	0.254	0.212	0.136	0.108	0.014	0.015	0.011	0.011	0.011	0.001	0.381	0.327	0.22	0.177	0.074	0.134	0.022	0.017	0.023	0.015	0.015	0	0.333	0.296	0.29	0.275	0.201	0.119	0.029	0.024	0.02	0.02	0.023	0
18:14:16	37	0.235	0.203	0.199	0.143	0.078	0.019	0.017	0.009	0.015	0.012	0.008	0	0.301	0.297	0.267	0.214	0.136	0.122	0.014	0.016	0.011	0.011	0.011	0.001	0.385	0.333	0.229	0.185	0.077	0.134	0.022	0.017	0.023	0.015	0.015	0	0.336	0.297	0.297	0.284	0.204	0.121	0.029	0.024	0.02	0.02	0.023	0
Average
Time	A1	A2	A3	A4	A5	A6	A7	A8	A9	A10	A11	A12	B1	B2	B3	B4	B5	B6	B7	B8	B9	B10	B11	B12	C1	C2	C3	C4	C5	C6	C7	C8	C9	C10	C11	C12	D1	D2	D3	D4	D5	D6	D7	D8	D9	D10	D11	D12	E1
00:14:16	0.0486667	0.0483333	0.0506667	0.0466667	0.045	0.047	0.047	0.047	0.0496667	0.048	0.051	0	0.0503333	0.0486667	0.0463333	0.049	0.0476667	0.0473333	0.046	0.0483333	0.049	0.047	0.0493333	0.000666667	0.0466667	0.0466667	0.049	0.0476667	0.0453333	0.045	0.0476667	0.0463333	0.0476667	0.0476667	0.048	0.000666667	0.047	0.0456667	0.0473333	0.0473333	0.0446667	0.049	0.0463333	0.0463333	0.046	0.0446667	0.045	0.0393333	0.0446667
00:29:16	0.0606667	0.0596667	0.0606667	0.0563333	0.0553333	0.0573333	0.0563333	0.057	0.0596667	0.058	0.0596667	0	0.0673333	0.063	0.062	0.0636667	0.0613333	0.0623333	0.0606667	0.063	0.0626667	0.0606667	0.0636667	0.00133333	0.066	0.0646667	0.0643333	0.0623333	0.059	0.0576667	0.0623333	0.0593333	0.0613333	0.0613333	0.0626667	0.000666667	0.0673333	0.0616667	0.0633333	0.0626667	0.0583333	0.0636667	0.0603333	0.06	0.059	0.0566667	0.0576667	0.035	0.062
00:44:16	0.0746667	0.074	0.0723333	0.0703333	0.0676667	0.069	0.0686667	0.0676667	0.0716667	0.0693333	0.0683333	0	0.0906667	0.085	0.085	0.084	0.081	0.0826667	0.0826667	0.0826667	0.0823333	0.079	0.0826667	0.00133333	0.0933333	0.0893333	0.0863333	0.083	0.081	0.0816667	0.0816667	0.079	0.0823333	0.0803333	0.0823333	0.000666667	0.0916667	0.0883333	0.0863333	0.0826667	0.079	0.0816667	0.0796667	0.0803333	0.0806667	0.0806667	0.0826667	0.0343333	0.0866667
00:59:16	0.07	0.075	0.075	0.0746667	0.07	0.0723333	0.0726667	0.071	0.0706667	0.0686667	0.0726667	0	0.101	0.109333	0.105	0.103333	0.101667	0.100667	0.098	0.099	0.0986667	0.0923333	0.0923333	0.001	0.116333	0.111667	0.111333	0.107333	0.107	0.109	0.108667	0.100333	0.105	0.104	0.0993333	0.000666667	0.116333	0.118667	0.109	0.110333	0.106333	0.108667	0.105333	0.106667	0.104	0.100333	0.106	0.0346667	0.114667
01:14:16	0.0473333	0.0523333	0.0536667	0.049	0.0453333	0.05	0.047	0.0473333	0.0483333	0.0436667	0.0456667	0	0.0933333	0.0946667	0.0926667	0.0933333	0.0926667	0.0906667	0.0923333	0.087	0.0883333	0.0843333	0.0776667	0.00133333	0.132667	0.137	0.129	0.128333	0.122333	0.125667	0.123667	0.116333	0.124	0.121667	0.113333	0.000666667	0.141667	0.138667	0.144667	0.134333	0.129333	0.136667	0.125667	0.126667	0.124667	0.118	0.120667	0.036	0.14
01:29:16	0.038	0.0406667	0.0416667	0.0396667	0.0343333	0.038	0.036	0.0336667	0.0363333	0.035	0.0306667	0	0.0776667	0.0773333	0.076	0.0776667	0.0783333	0.0756667	0.072	0.0753333	0.0743333	0.0666667	0.0606667	0.000666667	0.137	0.137	0.128333	0.123667	0.123667	0.121333	0.122333	0.116333	0.121	0.119	0.108333	0.000666667	0.152333	0.15	0.157333	0.146333	0.148667	0.148667	0.141333	0.136	0.134	0.124333	0.124	0.0366667	0.155
01:44:16	0.038	0.0403333	0.0396667	0.0386667	0.0316667	0.0343333	0.0326667	0.029	0.0336667	0.0343333	0.0273333	0	0.0643333	0.0643333	0.0626667	0.0666667	0.063	0.062	0.061	0.062	0.0623333	0.0513333	0.05	0.000666667	0.129	0.132	0.130667	0.126	0.121333	0.123667	0.125	0.116667	0.117333	0.118	0.104333	0.000666667	0.16	0.165333	0.167333	0.16	0.156333	0.159667	0.150333	0.144667	0.141333	0.123667	0.127333	0.0396667	0.168333
01:59:16	0.039	0.041	0.0423333	0.0403333	0.0336667	0.0356667	0.0326667	0.0296667	0.0346667	0.0336667	0.028	0	0.0563333	0.0543333	0.052	0.054	0.05	0.048	0.05	0.048	0.0476667	0.0393333	0.037	0.001	0.112667	0.113667	0.118	0.114333	0.110667	0.112333	0.11	0.103333	0.109333	0.105333	0.0953333	0.000666667	0.171	0.177	0.170667	0.166333	0.162333	0.165667	0.155	0.149	0.144333	0.132	0.133	0.0426667	0.192333
02:14:16	0.0436667	0.0453333	0.0476667	0.0416667	0.037	0.0383333	0.0356667	0.0353333	0.0366667	0.0353333	0.0283333	0	0.056	0.0513333	0.0493333	0.0513333	0.0466667	0.0456667	0.0473333	0.042	0.0433333	0.034	0.0283333	0.00133333	0.0996667	0.101333	0.106333	0.102	0.101333	0.0973333	0.097	0.091	0.092	0.0903333	0.0773333	0.000666667	0.165	0.170667	0.166333	0.168333	0.157	0.159333	0.155667	0.149333	0.141333	0.127333	0.137	0.041	0.212333
02:29:16	0.0456667	0.0493333	0.053	0.0433333	0.041	0.0413333	0.0386667	0.0366667	0.0353333	0.0363333	0.026	0	0.055	0.056	0.0493333	0.0523333	0.0483333	0.0456667	0.0453333	0.043	0.04	0.0313333	0.0273333	0.001	0.0826667	0.0883333	0.0896667	0.0893333	0.0856667	0.0796667	0.0796667	0.072	0.0743333	0.0723333	0.0593333	0.000666667	0.149	0.163333	0.153333	0.159667	0.144667	0.143333	0.147	0.138667	0.134	0.114333	0.126667	0.042	0.224
02:44:16	0.051	0.055	0.0596667	0.0476667	0.0456667	0.0436667	0.0413333	0.036	0.037	0.0373333	0.0246667	0	0.059	0.0573333	0.0496667	0.053	0.0483333	0.047	0.046	0.0433333	0.0386667	0.0283333	0.0256667	0.000666667	0.0693333	0.0793333	0.0813333	0.082	0.0746667	0.0663333	0.0646667	0.058	0.0616667	0.0606667	0.0506667	0.000666667	0.136333	0.146333	0.134333	0.138	0.125333	0.121333	0.131333	0.118333	0.116333	0.1	0.115333	0.045	0.215333
02:59:16	0.0566667	0.0603333	0.0656667	0.0506667	0.0503333	0.0453333	0.0413333	0.0376667	0.0366667	0.0326667	0.0233333	0	0.059	0.0596667	0.048	0.0536667	0.0483333	0.046	0.0456667	0.0423333	0.0376667	0.0283333	0.024	0.000333333	0.0716667	0.0696667	0.0723333	0.08	0.0683333	0.0606667	0.06	0.0546667	0.0536667	0.0546667	0.042	0.000666667	0.123	0.132667	0.119667	0.125	0.112333	0.105667	0.11	0.100333	0.0976667	0.0826667	0.102667	0.045	0.22
03:14:16	0.0616667	0.064	0.0726667	0.056	0.0536667	0.0473333	0.0433333	0.037	0.0353333	0.0316667	0.02	0	0.062	0.0633333	0.0513333	0.0533333	0.0493333	0.0453333	0.0446667	0.0413333	0.0373333	0.0276667	0.024	0.000666667	0.0696667	0.0703333	0.0733333	0.0743333	0.064	0.0573333	0.0553333	0.0506667	0.0496667	0.0506667	0.0366667	0.000666667	0.111667	0.122	0.108667	0.112667	0.0993333	0.0923333	0.0956667	0.0856667	0.085	0.0723333	0.0946667	0.0466667	0.209667
03:29:16	0.067	0.0696667	0.0796667	0.0586667	0.056	0.0486667	0.0446667	0.0376667	0.036	0.032	0.0193333	0	0.0666667	0.065	0.0513333	0.0556667	0.0496667	0.045	0.0463333	0.0413333	0.036	0.0233333	0.0213333	0.001	0.075	0.0683333	0.073	0.0753333	0.0643333	0.0583333	0.0556667	0.0486667	0.046	0.046	0.033	0.000666667	0.108333	0.116667	0.104333	0.108333	0.0966667	0.087	0.0883333	0.077	0.0773333	0.0653333	0.088	0.0466667	0.193333
03:44:16	0.0696667	0.0726667	0.0843333	0.0633333	0.0586667	0.0496667	0.045	0.0376667	0.0353333	0.03	0.02	0	0.0696667	0.0706667	0.053	0.057	0.051	0.0446667	0.0443333	0.0406667	0.0346667	0.0236667	0.021	0.001	0.082	0.0703333	0.0743333	0.074	0.064	0.058	0.0556667	0.0463333	0.0443333	0.0416667	0.03	0.000666667	0.0996667	0.111333	0.101667	0.104333	0.0913333	0.0823333	0.0853333	0.0746667	0.073	0.0603333	0.0833333	0.047	0.181333
03:59:16	0.073	0.0763333	0.0886667	0.0656667	0.0613333	0.0503333	0.046	0.037	0.0346667	0.028	0.0193333	0	0.073	0.0733333	0.056	0.0576667	0.0523333	0.0456667	0.0443333	0.041	0.0346667	0.022	0.019	0.001	0.0906667	0.0743333	0.0753333	0.0766667	0.0666667	0.059	0.0556667	0.0453333	0.0426667	0.0376667	0.0283333	0.000666667	0.105333	0.11	0.101	0.103	0.0903333	0.0826667	0.0816667	0.0713333	0.0696667	0.0566667	0.079	0.048	0.169
04:14:16	0.0746667	0.0786667	0.091	0.067	0.0626667	0.051	0.046	0.0363333	0.0353333	0.0276667	0.0183333	0	0.077	0.078	0.061	0.0593333	0.0536667	0.0453333	0.045	0.0413333	0.033	0.022	0.0186667	0.001	0.097	0.08	0.081	0.0803333	0.0673333	0.058	0.0556667	0.0446667	0.0396667	0.0343333	0.027	0.000666667	0.107	0.109333	0.103	0.103333	0.09	0.081	0.0796667	0.0696667	0.068	0.055	0.074	0.0483333	0.163667
04:29:16	0.0776667	0.083	0.0933333	0.069	0.0643333	0.0513333	0.046	0.0356667	0.034	0.0263333	0.0163333	0	0.0793333	0.0823333	0.0656667	0.0623333	0.055	0.0463333	0.0446667	0.042	0.0323333	0.0196667	0.0163333	0.001	0.106667	0.0846667	0.0853333	0.0833333	0.0696667	0.058	0.0556667	0.0426667	0.0383333	0.0323333	0.0253333	0.000666667	0.113333	0.11	0.105667	0.102667	0.0896667	0.0803333	0.0776667	0.0666667	0.0653333	0.0526667	0.071	0.0453333	0.164667
04:44:16	0.0803333	0.0846667	0.0953333	0.0703333	0.0663333	0.052	0.046	0.0346667	0.036	0.0243333	0.016	0	0.081	0.085	0.067	0.0663333	0.058	0.0456667	0.044	0.042	0.031	0.0186667	0.0153333	0.000666667	0.118	0.092	0.0943333	0.0916667	0.0723333	0.057	0.057	0.0443333	0.0383333	0.03	0.0243333	0.000666667	0.122333	0.112333	0.108	0.105333	0.0913333	0.0783333	0.0763333	0.0653333	0.0633333	0.0506667	0.0673333	0.049	0.161
04:59:16	0.0823333	0.0876667	0.0973333	0.0713333	0.0696667	0.054	0.047	0.0343333	0.034	0.025	0.0146667	0	0.0853333	0.088	0.069	0.069	0.0596667	0.046	0.044	0.041	0.0296667	0.018	0.0143333	0.00133333	0.124667	0.105	0.101667	0.0986667	0.0753333	0.0573333	0.0556667	0.0416667	0.037	0.0296667	0.0233333	0.000666667	0.129667	0.117333	0.112	0.107667	0.0906667	0.0786667	0.0746667	0.0643333	0.062	0.0496667	0.0646667	0.0496667	0.161
05:14:16	0.0843333	0.0893333	0.099	0.0726667	0.0716667	0.0543333	0.0466667	0.0333333	0.0323333	0.0243333	0.0133333	0	0.089	0.0903333	0.071	0.072	0.062	0.046	0.0433333	0.04	0.0296667	0.016	0.0136667	0.000666667	0.13	0.114333	0.108	0.107333	0.0773333	0.0556667	0.056	0.0413333	0.0343333	0.0276667	0.022	0.000666667	0.136333	0.123333	0.117	0.110667	0.0923333	0.0773333	0.0726667	0.0623333	0.0606667	0.0473333	0.061	0.0473333	0.163
05:29:16	0.0866667	0.091	0.100333	0.0743333	0.0756667	0.0556667	0.0476667	0.0336667	0.0313333	0.0236667	0.0136667	0	0.093	0.092	0.0733333	0.0706667	0.0636667	0.048	0.0436667	0.0403333	0.0276667	0.0173333	0.0143333	0.00133333	0.140333	0.12	0.107667	0.114333	0.0806667	0.0566667	0.055	0.0403333	0.035	0.027	0.0216667	0.000666667	0.147333	0.128333	0.122667	0.114	0.0913333	0.0776667	0.0716667	0.062	0.0593333	0.0456667	0.059	0.0486667	0.170667
05:44:16	0.088	0.0923333	0.101667	0.0756667	0.0763333	0.0563333	0.0476667	0.0323333	0.0316667	0.0206667	0.012	0	0.0953333	0.0953333	0.0763333	0.0723333	0.066	0.0496667	0.043	0.0386667	0.0263333	0.014	0.0126667	0.000666667	0.148667	0.129667	0.112	0.116333	0.0846667	0.0553333	0.055	0.037	0.034	0.0273333	0.0206667	0.000666667	0.153333	0.138	0.132667	0.116	0.0923333	0.076	0.0693333	0.0586667	0.0563333	0.043	0.0556667	0.0483333	0.172667
05:59:16	0.089	0.0933333	0.103667	0.077	0.0773333	0.0566667	0.048	0.0316667	0.0303333	0.021	0.0116667	0	0.0986667	0.0993333	0.0783333	0.0746667	0.068	0.051	0.0423333	0.038	0.0266667	0.014	0.0123333	0.000666667	0.160333	0.139	0.120333	0.121	0.0883333	0.0553333	0.054	0.037	0.0333333	0.026	0.02	0.000666667	0.163333	0.153333	0.141	0.118333	0.0946667	0.0763333	0.0686667	0.0576667	0.055	0.0413333	0.053	0.0486667	0.178333
06:14:16	0.0906667	0.0946667	0.104667	0.0786667	0.076	0.0573333	0.049	0.0313333	0.0283333	0.02	0.0116667	0	0.101333	0.101667	0.081	0.0783333	0.0696667	0.053	0.0423333	0.0376667	0.0256667	0.013	0.0123333	0.001	0.165333	0.147333	0.124667	0.126	0.0903333	0.055	0.0536667	0.0383333	0.033	0.0243333	0.0196667	0.000666667	0.169	0.158	0.15	0.123667	0.0963333	0.077	0.0673333	0.0563333	0.0526667	0.04	0.0506667	0.0476667	0.182333
06:29:16	0.095	0.0956667	0.105	0.0796667	0.0773333	0.0586667	0.0493333	0.0303333	0.03	0.0186667	0.0113333	0	0.104333	0.104	0.0823333	0.08	0.071	0.054	0.0416667	0.0366667	0.0253333	0.0126667	0.0123333	0.001	0.173	0.153667	0.127	0.130333	0.0923333	0.0556667	0.053	0.0376667	0.0296667	0.0266667	0.0186667	0.000666667	0.175	0.163	0.155	0.128667	0.100333	0.0773333	0.0666667	0.0543333	0.0516667	0.037	0.0486667	0.0476667	0.188
06:44:16	0.0956667	0.0973333	0.107	0.0803333	0.079	0.0586667	0.049	0.0296667	0.0263333	0.0176667	0.0113333	0	0.107333	0.106333	0.084	0.0826667	0.0736667	0.0556667	0.0413333	0.0356667	0.0236667	0.0116667	0.0113333	0.001	0.176	0.158333	0.131	0.135333	0.0946667	0.055	0.052	0.0366667	0.03	0.0236667	0.0186667	0.000666667	0.185	0.168	0.164667	0.134667	0.102667	0.0786667	0.0653333	0.0526667	0.0486667	0.0346667	0.0466667	0.0466667	0.192
06:59:16	0.0976667	0.1	0.108667	0.0806667	0.079	0.06	0.0496667	0.029	0.025	0.0166667	0.0106667	0	0.111333	0.108	0.085	0.0846667	0.0756667	0.0573333	0.041	0.035	0.023	0.0116667	0.011	0.001	0.180333	0.164333	0.134667	0.139667	0.0983333	0.055	0.0513333	0.0366667	0.0283333	0.0233333	0.018	0.000666667	0.192667	0.173333	0.173667	0.140333	0.105333	0.0786667	0.0646667	0.052	0.047	0.034	0.0446667	0.049	0.198
07:14:16	0.101	0.102	0.111667	0.0826667	0.0806667	0.0603333	0.0503333	0.0286667	0.025	0.0176667	0.0106667	0	0.111	0.110333	0.0873333	0.0866667	0.0773333	0.059	0.0406667	0.0346667	0.0223333	0.012	0.0113333	0.001	0.191	0.169333	0.137667	0.144333	0.101333	0.0556667	0.0523333	0.0356667	0.029	0.0233333	0.018	0.000666667	0.199333	0.177667	0.178	0.145333	0.108333	0.0803333	0.064	0.0506667	0.0446667	0.032	0.0433333	0.0823333	0.205333
07:29:16	0.101	0.103333	0.112667	0.084	0.0813333	0.0603333	0.0503333	0.0276667	0.0236667	0.0166667	0.0103333	0	0.112	0.112	0.0893333	0.0883333	0.0783333	0.0603333	0.0406667	0.0336667	0.0206667	0.0116667	0.011	0.001	0.196	0.173333	0.139667	0.148	0.104	0.056	0.0503333	0.0343333	0.028	0.0216667	0.0176667	0.000666667	0.205	0.178667	0.182667	0.150333	0.113	0.0816667	0.0633333	0.049	0.044	0.0306667	0.0413333	0.084	0.214333
07:44:16	0.101667	0.104	0.114333	0.0843333	0.0816667	0.0603333	0.0506667	0.027	0.0223333	0.0163333	0.01	0	0.115333	0.113	0.091	0.0903333	0.0803333	0.062	0.0403333	0.033	0.02	0.0116667	0.0113333	0.001	0.202	0.182333	0.142	0.151667	0.106333	0.056	0.05	0.033	0.0256667	0.0213333	0.0173333	0.000666667	0.211667	0.184	0.187333	0.156667	0.117667	0.0826667	0.0626667	0.0476667	0.0416667	0.0293333	0.0403333	0.088	0.221333
07:59:16	0.102	0.108667	0.116333	0.085	0.0856667	0.06	0.0513333	0.0263333	0.0226667	0.0166667	0.01	0	0.123	0.116333	0.0946667	0.0916667	0.0823333	0.0643333	0.0403333	0.0316667	0.019	0.0106667	0.011	0.001	0.210667	0.189667	0.144333	0.156333	0.107333	0.057	0.049	0.0326667	0.025	0.021	0.017	0.000666667	0.219	0.189667	0.195333	0.163667	0.124	0.0846667	0.0626667	0.0466667	0.04	0.0276667	0.0386667	0.096	0.228667
08:14:16	0.101667	0.110333	0.118667	0.0863333	0.0843333	0.06	0.0506667	0.026	0.0213333	0.0156667	0.00933333	0	0.125333	0.118667	0.0956667	0.093	0.0826667	0.064	0.0403333	0.0313333	0.0186667	0.0106667	0.0103333	0.001	0.217	0.197	0.145	0.159	0.107333	0.0573333	0.0483333	0.0316667	0.0253333	0.0196667	0.017	0.000666667	0.223667	0.192333	0.202667	0.167667	0.127667	0.0866667	0.0623333	0.046	0.038	0.0273333	0.037	0.101333	0.231
08:29:16	0.103667	0.11	0.121333	0.0876667	0.0856667	0.0606667	0.0513333	0.0256667	0.0213333	0.0153333	0.00966667	0	0.126667	0.121	0.0983333	0.096	0.0836667	0.0653333	0.04	0.0306667	0.018	0.01	0.011	0.001	0.222667	0.203667	0.147333	0.161	0.108333	0.059	0.048	0.0313333	0.0243333	0.0196667	0.017	0.000666667	0.227333	0.198	0.204	0.172667	0.131667	0.0883333	0.0616667	0.0443333	0.0363333	0.027	0.036	0.102333	0.239
08:44:16	0.105	0.109333	0.12	0.0873333	0.083	0.06	0.0503333	0.0253333	0.0206667	0.0156667	0.00966667	0	0.126667	0.122333	0.100333	0.0983333	0.0853333	0.0663333	0.04	0.0296667	0.018	0.0103333	0.0106667	0.001	0.229333	0.211	0.148	0.165	0.109333	0.0603333	0.0476667	0.0306667	0.0233333	0.019	0.017	0.000666667	0.233333	0.206333	0.210333	0.179	0.136333	0.091	0.0623333	0.0433333	0.0353333	0.026	0.0346667	0.104333	0.245667
08:59:16	0.109333	0.111	0.123667	0.09	0.083	0.0596667	0.05	0.025	0.02	0.0146667	0.009	0	0.127333	0.125333	0.102333	0.100667	0.0866667	0.0666667	0.04	0.029	0.017	0.01	0.0103333	0.000666667	0.234333	0.211667	0.149333	0.168333	0.108333	0.062	0.0473333	0.03	0.024	0.0183333	0.0163333	0.000666667	0.240667	0.209333	0.209333	0.181333	0.142333	0.095	0.062	0.042	0.034	0.0246667	0.0336667	0.105333	0.253667
09:14:16	0.111	0.114333	0.126	0.0906667	0.0846667	0.0596667	0.05	0.025	0.02	0.015	0.00933333	0	0.131333	0.129	0.106	0.103333	0.0883333	0.0673333	0.0403333	0.0283333	0.017	0.00966667	0.0103333	0.001	0.238667	0.219333	0.149333	0.172	0.109	0.064	0.0466667	0.0303333	0.0236667	0.0186667	0.0163333	0.000666667	0.248333	0.217667	0.212	0.187333	0.147667	0.0983333	0.0616667	0.0413333	0.0333333	0.0246667	0.0326667	0.108	0.260333
09:29:16	0.116667	0.118333	0.127667	0.0926667	0.0853333	0.0596667	0.05	0.0246667	0.0193333	0.015	0.009	0	0.136	0.132333	0.11	0.105333	0.0896667	0.068	0.0403333	0.0276667	0.017	0.01	0.0106667	0.001	0.244	0.220667	0.150667	0.177333	0.109667	0.0653333	0.047	0.0286667	0.023	0.0183333	0.0163333	0.000666667	0.254667	0.223333	0.214667	0.193667	0.154333	0.102667	0.062	0.0406667	0.0326667	0.024	0.0316667	0.118333	0.266333
09:44:16	0.118	0.121	0.131	0.0933333	0.085	0.0593333	0.05	0.0243333	0.0183333	0.014	0.00933333	0	0.140333	0.135333	0.113	0.108667	0.091	0.068	0.042	0.0273333	0.017	0.00966667	0.0106667	0.000666667	0.246333	0.226	0.151667	0.180667	0.110333	0.0676667	0.046	0.0283333	0.0233333	0.0183333	0.0163333	0.000666667	0.258667	0.229333	0.217667	0.199	0.16	0.105333	0.0623333	0.0393333	0.031	0.0233333	0.031	0.125667	0.27
09:59:16	0.122	0.125667	0.133333	0.093	0.087	0.06	0.0496667	0.024	0.0183333	0.014	0.00933333	0	0.142667	0.140333	0.117333	0.111667	0.0933333	0.0676667	0.0446667	0.027	0.0166667	0.00966667	0.0103333	0.001	0.254667	0.231667	0.154	0.185667	0.110333	0.07	0.0463333	0.028	0.023	0.0183333	0.0166667	0.001	0.266	0.236	0.22	0.205	0.169333	0.110333	0.062	0.039	0.0313333	0.0226667	0.0303333	0.131667	0.277333
10:14:16	0.128	0.129	0.136	0.0953333	0.0876667	0.06	0.0493333	0.024	0.0186667	0.0136667	0.009	0	0.152333	0.144667	0.121	0.114333	0.0943333	0.0686667	0.0446667	0.0266667	0.0163333	0.00933333	0.0103333	0.001	0.261333	0.235667	0.157333	0.187667	0.110333	0.0713333	0.0453333	0.0273333	0.0226667	0.018	0.0166667	0.00133333	0.271667	0.243333	0.222333	0.211667	0.167	0.111	0.0623333	0.0383333	0.0293333	0.0223333	0.0296667	0.133667	0.281333
10:29:16	0.132	0.134	0.139333	0.098	0.0886667	0.06	0.0496667	0.0236667	0.0173333	0.014	0.00866667	0	0.163	0.152333	0.127667	0.119	0.0966667	0.0686667	0.0413333	0.0263333	0.016	0.00966667	0.0106667	0.001	0.266667	0.237667	0.159333	0.190667	0.111	0.073	0.045	0.0276667	0.0226667	0.0186667	0.0166667	0.00166667	0.278333	0.251333	0.224	0.217333	0.179	0.118333	0.064	0.0373333	0.0296667	0.0223333	0.029	0.135667	0.288333
10:44:16	0.140667	0.134333	0.141333	0.101	0.089	0.06	0.0483333	0.0233333	0.0173333	0.0136667	0.00866667	0	0.167667	0.163333	0.132333	0.124333	0.0986667	0.069	0.0426667	0.0256667	0.0156667	0.00966667	0.01	0.001	0.273333	0.244333	0.161333	0.193	0.110333	0.074	0.0443333	0.0266667	0.0223333	0.0183333	0.0166667	0.00333333	0.287333	0.254333	0.224333	0.219333	0.174	0.119667	0.0633333	0.037	0.0283333	0.0216667	0.028	0.137333	0.293333
10:59:16	0.143	0.140667	0.143	0.104667	0.091	0.06	0.0483333	0.0233333	0.017	0.0136667	0.00866667	0	0.174667	0.166	0.148	0.13	0.101333	0.07	0.0423333	0.0253333	0.0163333	0.00966667	0.0103333	0.000666667	0.281	0.249333	0.162667	0.195333	0.110667	0.0763333	0.0443333	0.0263333	0.022	0.0183333	0.0166667	0.00366667	0.291333	0.262333	0.228333	0.224667	0.179	0.124667	0.0643333	0.036	0.0283333	0.022	0.028	0.145667	0.297333
11:14:16	0.146333	0.148	0.145667	0.105667	0.0923333	0.0613333	0.048	0.023	0.017	0.0133333	0.009	0	0.186333	0.173	0.160667	0.135667	0.105	0.071	0.0436667	0.0253333	0.0156667	0.00966667	0.0106667	0.001	0.287	0.255667	0.165333	0.199667	0.111667	0.08	0.044	0.0256667	0.0223333	0.0186667	0.0166667	0.006	0.297667	0.264667	0.230333	0.23	0.187	0.127667	0.065	0.0356667	0.0276667	0.0216667	0.0273333	0.147333	0.302333
11:29:16	0.154667	0.159333	0.152	0.107333	0.093	0.0613333	0.0476667	0.023	0.017	0.0136667	0.00866667	0	0.188667	0.181667	0.165333	0.143	0.109667	0.0716667	0.0443333	0.0246667	0.0153333	0.00966667	0.01	0.001	0.295333	0.259667	0.170333	0.203333	0.112333	0.084	0.0446667	0.026	0.0216667	0.0186667	0.0163333	0.00966667	0.300667	0.273333	0.232667	0.234667	0.190333	0.132	0.0656667	0.0346667	0.0273333	0.0216667	0.0266667	0.153	0.309333
11:44:16	0.160333	0.168	0.158333	0.113	0.094	0.0616667	0.048	0.0223333	0.0166667	0.0133333	0.00866667	0	0.197333	0.197667	0.171	0.151	0.113667	0.0726667	0.0436667	0.0246667	0.016	0.00933333	0.0106667	0.000666667	0.299667	0.266667	0.174	0.205333	0.112	0.086	0.0436667	0.025	0.022	0.0186667	0.0163333	0.0163333	0.308667	0.274333	0.233667	0.239333	0.189667	0.134667	0.0666667	0.034	0.0276667	0.0213333	0.0266667	0.155	0.315667
11:59:16	0.168667	0.166333	0.164667	0.116	0.097	0.062	0.0473333	0.022	0.0163333	0.0133333	0.00866667	0	0.206	0.201333	0.179333	0.165	0.119333	0.074	0.0446667	0.0246667	0.0156667	0.01	0.0103333	0.001	0.305	0.272333	0.176	0.210667	0.112333	0.0886667	0.044	0.025	0.0216667	0.0186667	0.0163333	0.0263333	0.313	0.278667	0.238	0.245	0.191	0.138667	0.0673333	0.0336667	0.0276667	0.021	0.026	0.157	0.319
12:14:16	0.173667	0.171667	0.173667	0.12	0.0986667	0.062	0.0476667	0.022	0.016	0.013	0.009	0	0.215333	0.210333	0.187667	0.174	0.123333	0.0763333	0.046	0.0246667	0.0156667	0.00966667	0.0103333	0.000666667	0.311333	0.277667	0.182	0.213	0.113667	0.0916667	0.0436667	0.025	0.0216667	0.0186667	0.0163333	0.0396667	0.317667	0.282333	0.239	0.246333	0.197	0.142	0.0686667	0.0333333	0.0273333	0.021	0.026	0.155667	0.321333
12:29:16	0.180667	0.177	0.178333	0.127667	0.100667	0.0623333	0.047	0.0216667	0.016	0.013	0.00866667	0	0.224667	0.215	0.192333	0.183333	0.124667	0.0783333	0.0463333	0.0243333	0.0153333	0.009	0.0106667	0.001	0.318	0.283	0.181333	0.217333	0.114667	0.0936667	0.0436667	0.025	0.0216667	0.0186667	0.0163333	0.051	0.325667	0.289667	0.242333	0.251667	0.203	0.145333	0.069	0.0326667	0.0273333	0.021	0.0256667	0.19	0.329
12:44:16	0.185	0.183667	0.182333	0.136667	0.106	0.0643333	0.0466667	0.0213333	0.016	0.013	0.009	0	0.232	0.223333	0.201667	0.190667	0.126667	0.081	0.0506667	0.0243333	0.015	0.00966667	0.0103333	0.001	0.320333	0.289	0.183333	0.221	0.116	0.0993333	0.0436667	0.0243333	0.0213333	0.0183333	0.0163333	0.0596667	0.325667	0.298333	0.246	0.254667	0.206	0.150667	0.0696667	0.0323333	0.027	0.021	0.0256667	0.198	0.33
12:59:16	0.192333	0.185667	0.187333	0.145333	0.104667	0.064	0.0473333	0.021	0.016	0.0126667	0.009	0	0.243667	0.229	0.209	0.195333	0.132333	0.084	0.048	0.024	0.0156667	0.00966667	0.0106667	0.001	0.328	0.296333	0.188	0.225667	0.117333	0.104667	0.0433333	0.024	0.0216667	0.0186667	0.0163333	0.0633333	0.331667	0.300667	0.243	0.258	0.205667	0.154	0.0703333	0.0323333	0.027	0.021	0.0253333	0.203333	0.337667
13:14:16	0.196	0.191667	0.189333	0.147	0.11	0.0646667	0.047	0.021	0.0156667	0.0126667	0.00866667	0	0.246667	0.238	0.214	0.201333	0.136667	0.0863333	0.049	0.024	0.0153333	0.00966667	0.0106667	0.001	0.329667	0.301	0.191667	0.229667	0.119333	0.108667	0.0433333	0.024	0.022	0.0186667	0.0166667	0.0683333	0.333667	0.302667	0.245333	0.264333	0.209667	0.157667	0.071	0.0313333	0.027	0.0206667	0.0253333	0.203667	0.344
13:29:16	0.201667	0.198667	0.195333	0.149333	0.109667	0.0663333	0.0476667	0.0206667	0.016	0.0126667	0.009	0	0.253333	0.242333	0.223667	0.214667	0.143333	0.0923333	0.0503333	0.024	0.0153333	0.00966667	0.0106667	0.001	0.337333	0.306	0.194333	0.233667	0.121	0.111	0.044	0.024	0.0216667	0.019	0.0166667	0.079	0.339333	0.311	0.25	0.269	0.217	0.161	0.072	0.0316667	0.0266667	0.0206667	0.0253333	0.208333	0.345667
13:44:16	0.210333	0.203	0.200333	0.153	0.112667	0.0666667	0.047	0.0206667	0.0156667	0.0126667	0.009	0	0.261	0.251	0.228667	0.219667	0.147	0.101667	0.051	0.0233333	0.015	0.00966667	0.0106667	0.001	0.343	0.309	0.196667	0.237667	0.123333	0.114667	0.0436667	0.024	0.0216667	0.0193333	0.0166667	0.097	0.344333	0.313333	0.249333	0.271333	0.220667	0.163	0.074	0.0313333	0.027	0.0206667	0.0253333	0.213667	0.352
13:59:16	0.211667	0.206667	0.207	0.154667	0.121333	0.0686667	0.0476667	0.02	0.0156667	0.0123333	0.00933333	0	0.265333	0.254333	0.229	0.226667	0.157	0.105	0.0523333	0.0233333	0.015	0.00966667	0.0106667	0.001	0.346667	0.313	0.199667	0.243	0.125333	0.117667	0.0433333	0.0236667	0.022	0.019	0.017	0.113	0.348333	0.319	0.251667	0.278333	0.223333	0.168333	0.0746667	0.031	0.0266667	0.0206667	0.025	0.214667	0.352333
14:14:16	0.216	0.212667	0.209	0.158333	0.125	0.0706667	0.0473333	0.02	0.0153333	0.0126667	0.009	0	0.269333	0.26	0.237	0.232333	0.161	0.114	0.0543333	0.0236667	0.015	0.00966667	0.0106667	0.001	0.353333	0.319667	0.204333	0.245667	0.126667	0.12	0.0443333	0.024	0.022	0.019	0.017	0.12	0.351	0.325667	0.254	0.28	0.227	0.169667	0.076	0.0313333	0.027	0.0206667	0.025	0.244	0.357333
14:29:16	0.218667	0.218667	0.212333	0.164	0.126667	0.071	0.0473333	0.02	0.0153333	0.0126667	0.009	0	0.277	0.263667	0.242333	0.240333	0.161667	0.115	0.0546667	0.0233333	0.0153333	0.00966667	0.0106667	0.000666667	0.358667	0.325	0.207	0.255	0.128667	0.122333	0.0446667	0.0236667	0.022	0.0193333	0.017	0.0906667	0.356	0.326	0.255	0.285	0.230667	0.169667	0.077	0.0313333	0.027	0.021	0.025	0.258333	0.364333
14:44:16	0.226333	0.223333	0.216667	0.166333	0.129	0.0733333	0.0476667	0.0196667	0.0153333	0.0123333	0.009	0	0.281333	0.267333	0.248	0.243667	0.164667	0.123333	0.0603333	0.0233333	0.0153333	0.00966667	0.0106667	0.001	0.363667	0.330333	0.212667	0.260667	0.135	0.125333	0.044	0.0236667	0.022	0.0193333	0.017	0.101667	0.361333	0.330667	0.256667	0.289	0.233667	0.173	0.0776667	0.031	0.0266667	0.021	0.025	0.265667	0.368333
14:59:16	0.229667	0.223667	0.223333	0.171333	0.132667	0.0756667	0.0473333	0.0193333	0.0153333	0.0126667	0.009	0	0.288667	0.275333	0.250667	0.249333	0.169667	0.126667	0.06	0.023	0.0153333	0.00966667	0.0106667	0.001	0.368333	0.332333	0.214333	0.266333	0.140333	0.127667	0.0443333	0.0236667	0.0223333	0.0193333	0.017	0.112	0.366667	0.338	0.259667	0.293	0.236333	0.178	0.0786667	0.0306667	0.0266667	0.021	0.025	0.266	0.369333
15:14:16	0.237667	0.227667	0.225667	0.176333	0.134333	0.0776667	0.0476667	0.019	0.015	0.0123333	0.009	0	0.291667	0.276333	0.256	0.248	0.176333	0.129333	0.0613333	0.0226667	0.015	0.00933333	0.0103333	0.000666667	0.371667	0.336	0.217	0.271667	0.141	0.132	0.0443333	0.024	0.022	0.019	0.0166667	0.0983333	0.368333	0.343667	0.263	0.298667	0.24	0.180333	0.0803333	0.0303333	0.0266667	0.0206667	0.0246667	0.268667	0.372667
15:29:16	0.230667	0.233333	0.23	0.179333	0.137667	0.0793333	0.0476667	0.019	0.0153333	0.0126667	0.00933333	0	0.295667	0.282333	0.263	0.256667	0.182	0.132333	0.0633333	0.023	0.0153333	0.00966667	0.0106667	0.001	0.378333	0.34	0.222333	0.276333	0.145333	0.134	0.0453333	0.0236667	0.0223333	0.0193333	0.017	0.103667	0.372333	0.342333	0.264667	0.301333	0.247	0.179333	0.0823333	0.031	0.027	0.0206667	0.025	0.301333	0.376667
15:44:16	0.242	0.236	0.235667	0.183333	0.14	0.08	0.0476667	0.019	0.0153333	0.0126667	0.00933333	0	0.303333	0.287667	0.269333	0.258333	0.183	0.135	0.0653333	0.023	0.0153333	0.00966667	0.0106667	0.000666667	0.382667	0.346	0.226	0.280667	0.146333	0.134333	0.045	0.0236667	0.0223333	0.0193333	0.017	0.113	0.380667	0.347667	0.266333	0.306	0.247	0.183333	0.0826667	0.031	0.0266667	0.021	0.025	0.316333	0.383333
15:59:16	0.245667	0.241	0.238	0.187	0.145333	0.0823333	0.0486667	0.0186667	0.015	0.0123333	0.009	0	0.307	0.291333	0.273333	0.264333	0.188667	0.138667	0.0683333	0.023	0.0153333	0.00966667	0.0106667	0.001	0.389333	0.348667	0.229	0.287333	0.150667	0.137667	0.046	0.0236667	0.0223333	0.0193333	0.017	0.128667	0.382	0.357	0.270333	0.308333	0.249333	0.185	0.085	0.031	0.0266667	0.0206667	0.025	0.308667	0.384
16:14:16	0.259667	0.247333	0.241667	0.190667	0.146667	0.0863333	0.0483333	0.0186667	0.015	0.0123333	0.00933333	0	0.311	0.297667	0.276667	0.266333	0.193	0.143	0.071	0.0233333	0.0153333	0.00966667	0.011	0.001	0.392	0.355	0.236333	0.294667	0.154	0.140333	0.0466667	0.0243333	0.0226667	0.0196667	0.017	0.132333	0.384333	0.36	0.274333	0.313667	0.256333	0.19	0.0853333	0.0313333	0.0266667	0.0206667	0.025	0.352	0.385667
16:29:16	0.26	0.250667	0.246667	0.188333	0.150667	0.087	0.0486667	0.0186667	0.0153333	0.0123333	0.009	0	0.320333	0.302	0.285	0.272333	0.196667	0.145	0.071	0.0233333	0.0153333	0.00966667	0.011	0.001	0.397	0.362667	0.241333	0.299667	0.155	0.141667	0.047	0.0243333	0.0226667	0.0196667	0.017	0.131	0.389	0.364333	0.277333	0.316333	0.257333	0.191333	0.0876667	0.0313333	0.0266667	0.0206667	0.025	0.381	0.387333
16:44:16	0.264	0.255	0.247333	0.196667	0.152667	0.091	0.049	0.0183333	0.0146667	0.0123333	0.009	0	0.327333	0.307	0.288333	0.276333	0.202333	0.15	0.074	0.0236667	0.0153333	0.00966667	0.011	0.001	0.404667	0.367667	0.247	0.303	0.16	0.145	0.0473333	0.0243333	0.0226667	0.0193333	0.017	0.131333	0.393667	0.367667	0.280667	0.321667	0.260333	0.196333	0.0883333	0.0313333	0.0266667	0.021	0.025	0.393333	0.394
16:59:16	0.272333	0.257667	0.254667	0.199333	0.157	0.092	0.0493333	0.0183333	0.0153333	0.0123333	0.009	0	0.332333	0.310667	0.295667	0.279	0.201333	0.151667	0.075	0.0233333	0.0153333	0.00966667	0.011	0.001	0.409333	0.371	0.251667	0.306333	0.162	0.146333	0.0473333	0.0246667	0.0226667	0.0196667	0.017	0.132	0.399333	0.371333	0.285333	0.325	0.261667	0.195667	0.09	0.0313333	0.027	0.0206667	0.025	0.399333	0.398667
17:14:16	0.274	0.262	0.254	0.202333	0.159667	0.0973333	0.0496667	0.0183333	0.0146667	0.0123333	0.009	0	0.332	0.318667	0.3	0.287333	0.206667	0.157	0.0796667	0.0236667	0.0153333	0.00966667	0.011	0.001	0.415333	0.375667	0.259667	0.312	0.165667	0.149	0.0483333	0.0243333	0.0226667	0.0196667	0.0166667	0.129667	0.400667	0.377333	0.289	0.329	0.269	0.200667	0.0926667	0.0313333	0.0266667	0.0206667	0.0246667	0.421	0.399667
17:29:16	0.280667	0.263	0.261667	0.205	0.163	0.0986667	0.049	0.0183333	0.015	0.0123333	0.00933333	0	0.337	0.323667	0.303333	0.289333	0.210333	0.161	0.0886667	0.024	0.0153333	0.00966667	0.0113333	0.001	0.419667	0.380333	0.262	0.318333	0.168667	0.151667	0.0493333	0.0243333	0.0226667	0.0196667	0.0166667	0.128	0.403667	0.381	0.292333	0.334333	0.270333	0.202667	0.0933333	0.0316667	0.0266667	0.021	0.0246667	0.452	0.400333
17:44:16	0.288667	0.267333	0.267667	0.209667	0.165333	0.100333	0.0496667	0.0183333	0.0146667	0.0123333	0.00933333	0	0.343333	0.324	0.306667	0.293	0.211	0.164	0.0916667	0.0243333	0.0153333	0.00966667	0.011	0.001	0.423333	0.385667	0.263333	0.322333	0.173	0.153333	0.0496667	0.025	0.0226667	0.0196667	0.017	0.128333	0.408	0.383	0.294	0.337333	0.274333	0.206333	0.0936667	0.0316667	0.0266667	0.021	0.025	0.468333	0.401667
17:59:16	0.288667	0.273333	0.268667	0.211333	0.167667	0.102667	0.0496667	0.018	0.0146667	0.0123333	0.00933333	0	0.350667	0.330667	0.312667	0.297667	0.217	0.172	0.0933333	0.0243333	0.0153333	0.00966667	0.011	0.000666667	0.427667	0.390667	0.270333	0.327333	0.177667	0.156667	0.0513333	0.025	0.0226667	0.0196667	0.017	0.131	0.412	0.388	0.298333	0.341333	0.277	0.208667	0.0956667	0.032	0.027	0.0206667	0.0246667	0.486333	0.406333
18:14:16	0.295	0.279333	0.272	0.213333	0.17	0.103	0.05	0.0183333	0.0146667	0.0123333	0.009	0	0.357333	0.333333	0.321	0.300333	0.218667	0.176333	0.099	0.0253333	0.0153333	0.01	0.011	0.001	0.432333	0.396333	0.275333	0.331	0.180333	0.158	0.0523333	0.0253333	0.0226667	0.0196667	0.0166667	0.149333	0.416333	0.391667	0.301333	0.345	0.279667	0.212667	0.096	0.0326667	0.0266667	0.0206667	0.025	0.487	0.409333
[truncated: 242 more columns]

## Sheet: Fig.2.B
	Raw Data Table 2B: Raw data for Fig 2B
	Biological repliate 1
Time	A1	A2	A3	A4	A5	A6	A7	A8	A9	A10	A11	A12	B1	B2	B3	B4	B5	B6	B7	B8	B9	B10	B11	B12	C1	C2	C3	C4	C5	C6	C7	C8	C9	C10	C11	C12	D1	D2	D3	D4	D5	D6	D7	D8	D9	D10	D11	D12	E1
00:14:16	0.05	0.045	0.043	0.045	0.046	0.042	0.043	0.042	0.041	0.042	0.041	0	0.042	0.044	0.042	0.046	0.048	0.045	0.043	0.043	0.04	0.041	0.039	0.002	0.042	0.045	0.046	0.045	0.047	0.042	0.043	0.043	0.041	0.041	0.039	0	0.044	0.042	0.046	0.045	0.046	0.044	0.046	0.047	0.042	0.041	0.039	0	0.043
00:29:16	0.053	0.046	0.045	0.045	0.048	0.044	0.041	0.041	0.037	0.037	0.038	0	0.051	0.05	0.047	0.05	0.051	0.048	0.046	0.042	0.038	0.039	0.038	0	0.052	0.053	0.052	0.05	0.056	0.05	0.048	0.045	0.041	0.039	0.036	0	0.059	0.054	0.054	0.054	0.053	0.049	0.047	0.048	0.04	0.038	0.035	0	0.058
00:44:16	0.067	0.056	0.056	0.054	0.059	0.051	0.048	0.046	0.041	0.038	0.038	0	0.075	0.072	0.067	0.069	0.068	0.065	0.059	0.054	0.045	0.045	0.039	0	0.088	0.083	0.08	0.068	0.072	0.064	0.069	0.061	0.049	0.047	0.043	0	0.092	0.083	0.081	0.082	0.073	0.065	0.061	0.058	0.046	0.043	0.042	0	0.088
00:59:16	0.06	0.057	0.06	0.062	0.066	0.058	0.054	0.05	0.043	0.039	0.036	0	0.085	0.082	0.078	0.08	0.078	0.074	0.07	0.06	0.047	0.046	0.045	0	0.112	0.109	0.104	0.093	0.097	0.09	0.087	0.073	0.056	0.053	0.054	0	0.116	0.113	0.105	0.104	0.097	0.092	0.088	0.076	0.055	0.05	0.052	0	0.122
01:14:16	0.037	0.031	0.036	0.041	0.065	0.066	0.063	0.056	0.048	0.045	0.042	0	0.047	0.049	0.056	0.071	0.085	0.092	0.08	0.07	0.056	0.059	0.054	0	0.106	0.118	0.122	0.119	0.118	0.113	0.107	0.092	0.074	0.074	0.062	0	0.135	0.148	0.131	0.125	0.125	0.113	0.107	0.099	0.074	0.059	0.056	0	0.157
01:29:16	0.032	0.025	0.026	0.028	0.044	0.058	0.065	0.063	0.048	0.049	0.045	0	0.029	0.035	0.034	0.041	0.053	0.081	0.087	0.07	0.055	0.054	0.054	0	0.099	0.095	0.096	0.095	0.112	0.115	0.117	0.102	0.075	0.07	0.061	0	0.152	0.125	0.128	0.123	0.129	0.124	0.121	0.107	0.073	0.066	0.058	0	0.165
01:44:16	0.033	0.026	0.032	0.035	0.041	0.049	0.06	0.066	0.052	0.049	0.049	0	0.022	0.025	0.028	0.038	0.039	0.055	0.075	0.079	0.058	0.055	0.055	0	0.094	0.097	0.094	0.088	0.094	0.113	0.118	0.108	0.08	0.066	0.06	0	0.157	0.153	0.135	0.141	0.139	0.137	0.132	0.122	0.089	0.069	0.062	0	0.175
01:59:16	0.039	0.028	0.036	0.034	0.043	0.046	0.053	0.069	0.057	0.055	0.052	0	0.022	0.023	0.024	0.033	0.036	0.046	0.061	0.079	0.063	0.058	0.056	0	0.09	0.085	0.077	0.077	0.081	0.095	0.117	0.116	0.088	0.075	0.066	0	0.149	0.141	0.139	0.156	0.143	0.146	0.15	0.133	0.096	0.076	0.065	0	0.198
02:14:16	0.044	0.032	0.041	0.04	0.047	0.051	0.049	0.069	0.061	0.052	0.052	0	0.023	0.022	0.023	0.032	0.035	0.036	0.052	0.074	0.069	0.06	0.06	0	0.083	0.072	0.067	0.068	0.076	0.103	0.118	0.115	0.096	0.08	0.069	0	0.129	0.121	0.137	0.145	0.159	0.158	0.162	0.147	0.104	0.079	0.068	0	0.206
02:29:16	0.052	0.037	0.045	0.044	0.053	0.056	0.048	0.067	0.063	0.054	0.055	0	0.022	0.021	0.026	0.032	0.034	0.035	0.049	0.07	0.072	0.064	0.057	0	0.081	0.07	0.065	0.066	0.074	0.095	0.112	0.117	0.102	0.083	0.07	0	0.106	0.104	0.12	0.147	0.159	0.172	0.164	0.167	0.108	0.086	0.072	0	0.202
02:44:16	0.061	0.044	0.051	0.048	0.058	0.061	0.05	0.067	0.066	0.056	0.057	0	0.027	0.023	0.025	0.035	0.037	0.038	0.043	0.07	0.079	0.067	0.059	0	0.083	0.067	0.065	0.064	0.066	0.084	0.11	0.125	0.111	0.09	0.073	0	0.098	0.091	0.104	0.122	0.148	0.165	0.177	0.168	0.119	0.094	0.076	0	0.197
02:59:16	0.071	0.05	0.055	0.052	0.059	0.064	0.052	0.065	0.065	0.058	0.059	0	0.031	0.024	0.026	0.036	0.036	0.036	0.042	0.065	0.083	0.072	0.062	0	0.088	0.067	0.061	0.06	0.061	0.08	0.101	0.121	0.12	0.096	0.077	0	0.084	0.078	0.09	0.104	0.128	0.147	0.164	0.169	0.128	0.102	0.081	0	0.181
03:14:16	0.078	0.055	0.059	0.055	0.062	0.066	0.055	0.065	0.061	0.059	0.059	0	0.036	0.023	0.027	0.036	0.035	0.037	0.042	0.06	0.084	0.072	0.063	0	0.091	0.067	0.062	0.06	0.06	0.069	0.093	0.124	0.127	0.103	0.077	0	0.082	0.074	0.086	0.099	0.107	0.141	0.163	0.172	0.134	0.112	0.084	0	0.159
03:29:16	0.089	0.058	0.061	0.056	0.062	0.066	0.054	0.06	0.054	0.058	0.059	0	0.039	0.024	0.026	0.034	0.033	0.035	0.041	0.057	0.086	0.073	0.063	0	0.094	0.069	0.064	0.058	0.059	0.057	0.086	0.122	0.13	0.107	0.078	-0.01	0.078	0.067	0.08	0.089	0.092	0.12	0.154	0.167	0.134	0.114	0.085	-0.01	0.161
03:44:16	0.097	0.062	0.063	0.058	0.064	0.067	0.055	0.058	0.05	0.059	0.061	0	0.044	0.027	0.027	0.036	0.034	0.034	0.04	0.051	0.083	0.077	0.067	0	0.11	0.076	0.066	0.058	0.057	0.052	0.087	0.121	0.133	0.111	0.082	0	0.079	0.066	0.079	0.087	0.085	0.11	0.149	0.168	0.137	0.117	0.089	0	0.162
03:59:16	0.107	0.066	0.064	0.059	0.064	0.067	0.055	0.056	0.047	0.058	0.061	0	0.05	0.03	0.028	0.036	0.034	0.035	0.039	0.047	0.081	0.08	0.069	0	0.121	0.078	0.063	0.061	0.053	0.05	0.074	0.119	0.134	0.113	0.083	0	0.08	0.063	0.077	0.083	0.08	0.103	0.149	0.168	0.138	0.118	0.091	0	0.155
04:14:16	0.115	0.076	0.065	0.059	0.065	0.067	0.055	0.053	0.043	0.057	0.062	0	0.058	0.033	0.029	0.035	0.034	0.034	0.037	0.045	0.076	0.08	0.071	0	0.135	0.08	0.064	0.059	0.054	0.045	0.068	0.118	0.132	0.113	0.085	0	0.082	0.062	0.073	0.079	0.077	0.096	0.15	0.169	0.139	0.118	0.091	0	0.162
04:29:16	0.12	0.081	0.067	0.06	0.065	0.067	0.054	0.051	0.039	0.054	0.064	0	0.064	0.037	0.03	0.036	0.034	0.035	0.037	0.042	0.071	0.081	0.073	0	0.147	0.084	0.065	0.057	0.053	0.044	0.063	0.117	0.133	0.113	0.086	0	0.088	0.061	0.071	0.079	0.075	0.091	0.151	0.171	0.139	0.118	0.091	0	0.161
04:44:16	0.127	0.086	0.067	0.06	0.066	0.067	0.053	0.049	0.036	0.052	0.064	0	0.076	0.042	0.032	0.036	0.034	0.035	0.037	0.041	0.067	0.082	0.074	0	0.159	0.088	0.066	0.059	0.051	0.042	0.058	0.115	0.131	0.114	0.086	0	0.093	0.061	0.072	0.078	0.074	0.088	0.153	0.175	0.138	0.116	0.092	0	0.163
04:59:16	0.134	0.091	0.068	0.061	0.066	0.068	0.052	0.047	0.033	0.05	0.065	0	0.088	0.046	0.033	0.037	0.034	0.035	0.036	0.037	0.062	0.081	0.075	0	0.165	0.096	0.068	0.059	0.051	0.04	0.054	0.113	0.126	0.112	0.087	0	0.101	0.061	0.072	0.075	0.072	0.085	0.157	0.18	0.137	0.112	0.091	0	0.166
05:14:16	0.142	0.097	0.069	0.061	0.066	0.068	0.052	0.045	0.03	0.047	0.066	0	0.097	0.049	0.034	0.037	0.034	0.035	0.036	0.037	0.058	0.079	0.076	0	0.179	0.098	0.068	0.058	0.05	0.038	0.051	0.109	0.124	0.109	0.086	0	0.108	0.062	0.069	0.075	0.07	0.083	0.158	0.182	0.134	0.111	0.091	0	0.172
05:29:16	0.15	0.104	0.072	0.062	0.067	0.069	0.051	0.042	0.027	0.045	0.065	0	0.109	0.055	0.035	0.038	0.033	0.035	0.035	0.035	0.053	0.079	0.076	0	0.189	0.108	0.068	0.059	0.049	0.038	0.049	0.108	0.119	0.108	0.087	0	0.116	0.063	0.068	0.074	0.07	0.081	0.161	0.185	0.134	0.109	0.09	0	0.181
05:44:16	0.154	0.111	0.073	0.062	0.068	0.069	0.051	0.04	0.025	0.042	0.063	0	0.124	0.063	0.037	0.039	0.033	0.035	0.034	0.033	0.048	0.076	0.077	0	0.197	0.118	0.069	0.06	0.049	0.037	0.047	0.107	0.115	0.106	0.087	0	0.127	0.064	0.068	0.073	0.068	0.08	0.161	0.186	0.131	0.106	0.089	0	0.186
05:59:16	0.165	0.119	0.076	0.062	0.068	0.069	0.05	0.037	0.023	0.04	0.061	0	0.139	0.07	0.038	0.039	0.034	0.035	0.034	0.032	0.044	0.074	0.076	0	0.196	0.126	0.07	0.059	0.048	0.036	0.044	0.107	0.111	0.103	0.086	0	0.133	0.066	0.067	0.071	0.067	0.077	0.16	0.188	0.128	0.103	0.087	0	0.19
06:14:16	0.179	0.127	0.082	0.063	0.068	0.07	0.049	0.035	0.02	0.038	0.059	0	0.146	0.078	0.039	0.039	0.034	0.034	0.033	0.03	0.041	0.072	0.075	0	0.204	0.137	0.07	0.059	0.048	0.035	0.042	0.107	0.108	0.1	0.085	0	0.139	0.069	0.065	0.071	0.066	0.074	0.16	0.192	0.125	0.101	0.086	0	0.195
06:29:16	0.19	0.137	0.088	0.065	0.069	0.07	0.049	0.034	0.019	0.036	0.056	0	0.16	0.087	0.04	0.04	0.034	0.034	0.033	0.029	0.038	0.07	0.075	0	0.214	0.142	0.072	0.059	0.047	0.034	0.04	0.106	0.105	0.098	0.085	0	0.146	0.074	0.065	0.068	0.065	0.072	0.159	0.195	0.123	0.099	0.084	0	0.204
06:44:16	0.189	0.144	0.1	0.066	0.069	0.07	0.048	0.032	0.017	0.034	0.053	0	0.168	0.096	0.043	0.04	0.034	0.034	0.032	0.028	0.035	0.068	0.074	0	0.219	0.156	0.072	0.059	0.047	0.033	0.037	0.104	0.101	0.095	0.084	0	0.151	0.081	0.064	0.067	0.063	0.069	0.158	0.197	0.12	0.097	0.083	0	0.203
06:59:16	0.199	0.155	0.109	0.066	0.069	0.07	0.046	0.03	0.015	0.031	0.049	0	0.18	0.106	0.044	0.039	0.033	0.033	0.03	0.026	0.032	0.064	0.071	0	0.228	0.173	0.072	0.059	0.047	0.031	0.035	0.102	0.098	0.093	0.082	-0.01	0.16	0.098	0.062	0.065	0.06	0.065	0.156	0.201	0.118	0.094	0.08	-0.01	0.219
07:14:16	0.197	0.163	0.118	0.07	0.07	0.072	0.046	0.029	0.015	0.03	0.048	0	0.196	0.112	0.047	0.041	0.034	0.033	0.03	0.026	0.031	0.063	0.071	0	0.239	0.193	0.072	0.059	0.047	0.032	0.034	0.102	0.096	0.091	0.081	0	0.167	0.117	0.064	0.065	0.059	0.063	0.157	0.207	0.116	0.094	0.08	0	0.221
07:29:16	0.211	0.171	0.125	0.072	0.07	0.071	0.044	0.027	0.012	0.026	0.044	0	0.198	0.116	0.049	0.041	0.034	0.032	0.029	0.024	0.029	0.059	0.069	0	0.244	0.199	0.071	0.059	0.046	0.03	0.032	0.1	0.093	0.088	0.079	-0.01	0.174	0.13	0.063	0.063	0.057	0.06	0.156	0.212	0.113	0.091	0.077	-0.01	0.229
07:44:16	0.212	0.181	0.135	0.077	0.071	0.072	0.044	0.026	0.013	0.025	0.043	0	0.202	0.126	0.055	0.042	0.035	0.033	0.029	0.024	0.028	0.058	0.068	0	0.25	0.203	0.073	0.06	0.047	0.031	0.032	0.1	0.091	0.087	0.079	0	0.177	0.14	0.065	0.064	0.056	0.058	0.157	0.215	0.112	0.09	0.077	0	0.234
07:59:16	0.209	0.185	0.14	0.08	0.071	0.072	0.044	0.024	0.011	0.024	0.041	0	0.203	0.14	0.06	0.043	0.035	0.032	0.028	0.024	0.027	0.055	0.066	0	0.249	0.203	0.073	0.06	0.047	0.031	0.031	0.099	0.088	0.085	0.077	0	0.182	0.148	0.068	0.062	0.055	0.057	0.157	0.216	0.11	0.089	0.076	0	0.236
08:14:16	0.215	0.191	0.148	0.084	0.071	0.071	0.042	0.021	0.009	0.021	0.037	0	0.214	0.157	0.062	0.042	0.034	0.031	0.027	0.022	0.025	0.052	0.063	0	0.252	0.211	0.074	0.059	0.046	0.03	0.029	0.097	0.085	0.082	0.075	-0.01	0.185	0.155	0.07	0.061	0.052	0.054	0.157	0.216	0.107	0.086	0.073	-0.01	0.24
08:29:16	0.22	0.198	0.159	0.095	0.072	0.073	0.042	0.021	0.009	0.02	0.036	0	0.223	0.169	0.064	0.044	0.035	0.032	0.027	0.022	0.025	0.05	0.063	0	0.257	0.217	0.078	0.059	0.047	0.031	0.03	0.098	0.084	0.081	0.074	-0.01	0.193	0.16	0.078	0.061	0.052	0.054	0.159	0.219	0.106	0.086	0.072	0	0.246
08:44:16	0.227	0.206	0.168	0.104	0.073	0.073	0.042	0.019	0.009	0.019	0.034	0	0.232	0.177	0.067	0.045	0.036	0.032	0.027	0.021	0.024	0.048	0.061	0	0.262	0.222	0.082	0.059	0.047	0.03	0.029	0.097	0.081	0.079	0.073	-0.01	0.197	0.163	0.088	0.061	0.051	0.052	0.16	0.22	0.104	0.084	0.071	0	0.249
08:59:16	0.235	0.209	0.176	0.112	0.073	0.073	0.041	0.018	0.008	0.017	0.032	0	0.24	0.188	0.07	0.046	0.036	0.032	0.026	0.021	0.023	0.046	0.059	0	0.271	0.231	0.089	0.059	0.047	0.03	0.029	0.097	0.079	0.078	0.071	-0.01	0.205	0.168	0.103	0.061	0.05	0.051	0.16	0.221	0.103	0.082	0.07	0	0.254
09:14:16	0.24	0.211	0.184	0.118	0.074	0.074	0.041	0.017	0.007	0.016	0.031	0	0.246	0.194	0.075	0.047	0.036	0.031	0.026	0.02	0.022	0.044	0.057	0	0.273	0.235	0.11	0.058	0.047	0.03	0.029	0.096	0.077	0.075	0.07	-0.01	0.208	0.171	0.123	0.062	0.049	0.05	0.161	0.221	0.101	0.081	0.069	0	0.257
09:29:16	0.247	0.213	0.192	0.123	0.074	0.073	0.039	0.015	0.006	0.014	0.028	0	0.251	0.203	0.084	0.048	0.036	0.03	0.024	0.018	0.02	0.041	0.054	0	0.278	0.239	0.135	0.057	0.046	0.029	0.028	0.095	0.075	0.073	0.067	-0.01	0.212	0.179	0.131	0.062	0.048	0.049	0.161	0.22	0.099	0.078	0.067	-0.01	0.263
09:44:16	0.252	0.224	0.2	0.13	0.076	0.074	0.04	0.015	0.006	0.014	0.027	0	0.259	0.21	0.092	0.05	0.037	0.031	0.025	0.019	0.02	0.039	0.053	0	0.283	0.241	0.137	0.058	0.046	0.03	0.028	0.095	0.074	0.072	0.066	-0.01	0.218	0.183	0.141	0.064	0.048	0.049	0.162	0.22	0.098	0.078	0.067	0	0.267
09:59:16	0.257	0.229	0.205	0.135	0.077	0.075	0.04	0.014	0.006	0.013	0.025	0	0.265	0.214	0.1	0.052	0.037	0.031	0.024	0.018	0.019	0.037	0.051	0	0.287	0.243	0.145	0.058	0.046	0.03	0.028	0.095	0.072	0.07	0.064	-0.01	0.224	0.189	0.149	0.066	0.047	0.048	0.163	0.218	0.097	0.077	0.066	0	0.275
10:14:16	0.264	0.236	0.208	0.143	0.078	0.075	0.039	0.013	0.005	0.011	0.024	0	0.272	0.214	0.115	0.053	0.037	0.031	0.024	0.017	0.018	0.035	0.049	0	0.294	0.246	0.153	0.058	0.046	0.03	0.028	0.094	0.071	0.068	0.062	-0.01	0.225	0.199	0.152	0.07	0.047	0.048	0.163	0.217	0.096	0.075	0.065	0	0.28
10:29:16	0.272	0.245	0.211	0.15	0.08	0.076	0.039	0.013	0.005	0.011	0.022	0	0.281	0.218	0.128	0.054	0.038	0.031	0.024	0.016	0.017	0.033	0.047	0	0.299	0.249	0.162	0.058	0.046	0.03	0.028	0.094	0.07	0.067	0.061	-0.01	0.235	0.205	0.16	0.077	0.047	0.048	0.163	0.216	0.095	0.074	0.064	0	0.283
10:44:16	0.278	0.255	0.217	0.157	0.081	0.076	0.039	0.012	0.005	0.01	0.021	0	0.288	0.226	0.14	0.055	0.038	0.031	0.024	0.015	0.016	0.031	0.045	0	0.308	0.255	0.169	0.058	0.046	0.03	0.028	0.093	0.068	0.065	0.059	-0.01	0.241	0.213	0.165	0.082	0.046	0.047	0.163	0.216	0.094	0.073	0.063	0	0.286
10:59:16	0.282	0.261	0.223	0.164	0.083	0.076	0.038	0.012	0.005	0.009	0.019	0	0.293	0.228	0.144	0.058	0.039	0.031	0.023	0.014	0.015	0.029	0.043	0	0.311	0.259	0.175	0.058	0.046	0.03	0.027	0.093	0.067	0.064	0.057	-0.01	0.243	0.223	0.168	0.093	0.046	0.047	0.163	0.215	0.094	0.072	0.062	0	0.29
11:14:16	0.29	0.266	0.233	0.17	0.085	0.076	0.038	0.012	0.004	0.008	0.018	0	0.299	0.24	0.155	0.061	0.039	0.03	0.023	0.014	0.014	0.028	0.041	0	0.316	0.269	0.183	0.06	0.046	0.03	0.027	0.092	0.066	0.062	0.055	-0.01	0.246	0.232	0.172	0.108	0.046	0.046	0.163	0.214	0.093	0.071	0.061	0	0.291
11:29:16	0.299	0.271	0.244	0.178	0.087	0.077	0.038	0.011	0.004	0.008	0.017	0	0.308	0.247	0.163	0.068	0.04	0.03	0.023	0.013	0.014	0.026	0.038	0	0.324	0.278	0.19	0.061	0.046	0.03	0.027	0.092	0.065	0.06	0.053	-0.01	0.253	0.236	0.177	0.123	0.046	0.046	0.164	0.214	0.092	0.07	0.06	0	0.297
11:44:16	0.299	0.278	0.248	0.185	0.088	0.077	0.038	0.011	0.004	0.007	0.016	0	0.316	0.255	0.176	0.075	0.04	0.03	0.022	0.013	0.013	0.024	0.036	0	0.332	0.279	0.2	0.064	0.046	0.029	0.027	0.092	0.064	0.058	0.052	-0.01	0.257	0.241	0.194	0.132	0.045	0.046	0.163	0.214	0.091	0.07	0.06	0	0.298
11:59:16	0.306	0.285	0.254	0.194	0.09	0.077	0.037	0.01	0.004	0.007	0.014	0	0.326	0.264	0.182	0.082	0.041	0.03	0.022	0.013	0.012	0.023	0.035	0	0.342	0.285	0.204	0.066	0.046	0.029	0.026	0.091	0.063	0.056	0.05	-0.01	0.264	0.249	0.199	0.143	0.045	0.046	0.163	0.214	0.09	0.069	0.059	-0.01	0.301
12:14:16	0.313	0.289	0.261	0.201	0.093	0.077	0.037	0.01	0.004	0.006	0.013	0	0.339	0.269	0.189	0.089	0.041	0.03	0.022	0.012	0.012	0.022	0.032	0	0.353	0.295	0.208	0.071	0.046	0.029	0.026	0.091	0.062	0.055	0.049	-0.01	0.27	0.253	0.206	0.15	0.046	0.046	0.163	0.215	0.089	0.069	0.059	-0.01	0.309
12:29:16	0.319	0.295	0.27	0.207	0.094	0.077	0.036	0.009	0.003	0.005	0.012	0	0.349	0.275	0.191	0.094	0.041	0.029	0.021	0.011	0.01	0.02	0.029	0	0.357	0.298	0.21	0.079	0.046	0.028	0.025	0.089	0.06	0.053	0.046	-0.01	0.272	0.254	0.211	0.156	0.044	0.044	0.161	0.213	0.087	0.067	0.057	-0.01	0.309
12:44:16	0.333	0.308	0.281	0.215	0.098	0.078	0.036	0.01	0.004	0.006	0.012	0	0.36	0.287	0.194	0.102	0.043	0.03	0.021	0.012	0.011	0.02	0.029	0	0.363	0.311	0.212	0.097	0.046	0.029	0.026	0.09	0.061	0.052	0.047	-0.01	0.277	0.271	0.218	0.165	0.046	0.045	0.162	0.214	0.088	0.068	0.058	-0.01	0.315
12:59:16	0.334	0.316	0.285	0.221	0.1	0.078	0.036	0.009	0.004	0.005	0.011	0	0.366	0.293	0.205	0.111	0.043	0.03	0.021	0.012	0.011	0.019	0.027	0	0.369	0.313	0.22	0.109	0.046	0.029	0.026	0.09	0.06	0.051	0.046	-0.01	0.281	0.278	0.23	0.171	0.045	0.045	0.162	0.214	0.088	0.068	0.057	0	0.32
13:14:16	0.336	0.319	0.295	0.228	0.104	0.079	0.036	0.009	0.003	0.005	0.01	0	0.37	0.296	0.211	0.118	0.044	0.03	0.021	0.011	0.01	0.018	0.026	0	0.374	0.307	0.23	0.12	0.046	0.029	0.025	0.089	0.059	0.05	0.045	-0.01	0.287	0.278	0.234	0.177	0.046	0.045	0.161	0.214	0.087	0.067	0.057	-0.01	0.319
13:29:16	0.34	0.328	0.308	0.235	0.108	0.079	0.035	0.009	0.003	0.005	0.01	0	0.375	0.299	0.219	0.128	0.045	0.03	0.021	0.011	0.01	0.017	0.024	0	0.382	0.321	0.238	0.128	0.047	0.029	0.025	0.089	0.059	0.049	0.044	-0.01	0.293	0.286	0.247	0.188	0.046	0.045	0.161	0.213	0.086	0.067	0.057	-0.01	0.325
13:44:16	0.345	0.333	0.309	0.244	0.111	0.079	0.035	0.009	0.003	0.005	0.009	0	0.386	0.316	0.235	0.139	0.045	0.03	0.021	0.011	0.01	0.017	0.024	0	0.39	0.332	0.249	0.135	0.047	0.03	0.025	0.088	0.058	0.048	0.043	-0.01	0.295	0.304	0.256	0.197	0.046	0.045	0.16	0.213	0.086	0.067	0.057	-0.01	0.326
13:59:16	0.356	0.341	0.316	0.252	0.116	0.079	0.034	0.009	0.003	0.005	0.008	0	0.394	0.312	0.24	0.148	0.047	0.03	0.021	0.011	0.01	0.016	0.022	0	0.401	0.336	0.254	0.144	0.047	0.029	0.025	0.088	0.058	0.047	0.043	-0.01	0.305	0.314	0.258	0.201	0.046	0.045	0.16	0.212	0.085	0.066	0.056	-0.01	0.334
14:14:16	0.356	0.344	0.322	0.259	0.121	0.079	0.034	0.009	0.003	0.004	0.008	0	0.399	0.328	0.247	0.156	0.047	0.03	0.02	0.011	0.01	0.015	0.021	0	0.408	0.349	0.263	0.149	0.047	0.029	0.025	0.087	0.057	0.046	0.042	-0.01	0.305	0.32	0.268	0.206	0.047	0.045	0.159	0.212	0.085	0.066	0.056	-0.01	0.337
14:29:16	0.364	0.348	0.33	0.266	0.129	0.079	0.033	0.009	0.003	0.004	0.008	0	0.406	0.342	0.258	0.164	0.048	0.03	0.02	0.011	0.01	0.015	0.02	0	0.413	0.352	0.268	0.158	0.047	0.03	0.025	0.087	0.057	0.046	0.042	-0.01	0.313	0.327	0.275	0.215	0.047	0.045	0.159	0.211	0.084	0.065	0.056	-0.01	0.339
14:44:16	0.364	0.351	0.334	0.273	0.135	0.079	0.033	0.008	0.003	0.004	0.007	0	0.409	0.351	0.271	0.172	0.049	0.03	0.02	0.011	0.01	0.014	0.02	0	0.418	0.369	0.278	0.165	0.047	0.03	0.025	0.087	0.056	0.045	0.041	-0.01	0.315	0.33	0.283	0.219	0.047	0.045	0.158	0.211	0.084	0.065	0.056	-0.01	0.347
14:59:16	0.371	0.357	0.337	0.278	0.142	0.08	0.032	0.008	0.003	0.004	0.007	0	0.418	0.353	0.285	0.181	0.049	0.03	0.02	0.011	0.01	0.014	0.019	0	0.426	0.374	0.296	0.175	0.047	0.03	0.025	0.086	0.055	0.045	0.041	-0.01	0.323	0.334	0.289	0.229	0.048	0.045	0.157	0.21	0.083	0.065	0.056	-0.01	0.35
15:14:16	0.373	0.361	0.34	0.284	0.148	0.08	0.031	0.008	0.003	0.004	0.007	0	0.42	0.368	0.289	0.191	0.05	0.03	0.02	0.011	0.01	0.013	0.019	0	0.43	0.386	0.299	0.184	0.047	0.03	0.025	0.086	0.055	0.044	0.04	-0.01	0.327	0.334	0.297	0.234	0.048	0.045	0.156	0.21	0.083	0.065	0.056	-0.01	0.357
15:29:16	0.377	0.365	0.349	0.288	0.155	0.08	0.031	0.008	0.003	0.004	0.007	0	0.427	0.37	0.299	0.199	0.051	0.03	0.02	0.011	0.01	0.013	0.018	0	0.433	0.392	0.31	0.194	0.048	0.03	0.025	0.085	0.055	0.044	0.04	-0.01	0.331	0.344	0.305	0.246	0.049	0.046	0.156	0.209	0.082	0.065	0.056	-0.01	0.352
15:44:16	0.384	0.375	0.353	0.294	0.163	0.08	0.03	0.008	0.003	0.004	0.006	0	0.43	0.379	0.312	0.207	0.052	0.03	0.019	0.011	0.01	0.013	0.018	0	0.437	0.397	0.318	0.2	0.048	0.03	0.025	0.085	0.054	0.043	0.04	-0.01	0.334	0.348	0.312	0.252	0.05	0.046	0.155	0.209	0.082	0.064	0.055	-0.01	0.361
15:59:16	0.386	0.374	0.36	0.298	0.166	0.08	0.03	0.008	0.003	0.004	0.006	0	0.437	0.388	0.316	0.211	0.053	0.03	0.019	0.011	0.01	0.012	0.017	0	0.446	0.403	0.325	0.209	0.049	0.03	0.025	0.085	0.054	0.043	0.04	-0.01	0.338	0.351	0.319	0.256	0.05	0.046	0.155	0.209	0.081	0.064	0.055	-0.01	0.361
16:14:16	0.388	0.379	0.362	0.305	0.173	0.08	0.029	0.008	0.003	0.004	0.006	0	0.437	0.393	0.323	0.223	0.053	0.03	0.019	0.011	0.01	0.012	0.017	0	0.448	0.408	0.332	0.214	0.049	0.03	0.025	0.085	0.053	0.043	0.04	-0.01	0.344	0.356	0.325	0.262	0.051	0.046	0.154	0.208	0.081	0.064	0.055	-0.01	0.369
16:29:16	0.389	0.381	0.362	0.308	0.179	0.08	0.028	0.008	0.003	0.004	0.006	0	0.441	0.396	0.328	0.229	0.054	0.03	0.019	0.011	0.01	0.012	0.017	0	0.447	0.414	0.338	0.221	0.05	0.03	0.025	0.084	0.053	0.043	0.039	-0.01	0.346	0.359	0.332	0.268	0.052	0.046	0.153	0.207	0.08	0.064	0.055	-0.01	0.371
16:44:16	0.39	0.386	0.37	0.312	0.188	0.081	0.028	0.008	0.003	0.003	0.006	0	0.449	0.408	0.337	0.238	0.055	0.03	0.019	0.011	0.01	0.012	0.016	0	0.461	0.422	0.346	0.231	0.051	0.03	0.025	0.084	0.053	0.042	0.039	-0.01	0.351	0.363	0.335	0.274	0.054	0.046	0.153	0.207	0.08	0.064	0.055	-0.01	0.376
16:59:16	0.392	0.392	0.376	0.319	0.195	0.081	0.027	0.008	0.003	0.004	0.006	0	0.455	0.413	0.35	0.245	0.056	0.03	0.019	0.011	0.01	0.012	0.016	0	0.461	0.428	0.349	0.238	0.052	0.03	0.024	0.084	0.052	0.042	0.039	-0.01	0.353	0.367	0.344	0.287	0.055	0.046	0.152	0.207	0.08	0.064	0.055	-0.01	0.374
17:14:16	0.395	0.392	0.375	0.324	0.202	0.081	0.026	0.008	0.003	0.004	0.006	0	0.457	0.416	0.353	0.252	0.057	0.029	0.018	0.011	0.01	0.011	0.016	0	0.467	0.433	0.353	0.246	0.053	0.03	0.025	0.083	0.052	0.042	0.039	-0.01	0.357	0.372	0.351	0.29	0.056	0.046	0.151	0.207	0.079	0.063	0.055	-0.01	0.378
17:29:16	0.403	0.395	0.377	0.332	0.209	0.081	0.026	0.008	0.003	0.004	0.006	0	0.457	0.412	0.357	0.26	0.06	0.03	0.018	0.011	0.01	0.011	0.016	0	0.463	0.436	0.365	0.249	0.055	0.03	0.025	0.083	0.052	0.042	0.039	-0.01	0.358	0.377	0.352	0.296	0.058	0.047	0.151	0.206	0.079	0.064	0.055	-0.01	0.38
17:44:16	0.398	0.395	0.387	0.334	0.216	0.081	0.025	0.008	0.003	0.003	0.006	0	0.464	0.428	0.371	0.264	0.062	0.029	0.018	0.011	0.01	0.011	0.016	0	0.472	0.438	0.367	0.255	0.057	0.03	0.025	0.083	0.051	0.042	0.039	-0.01	0.363	0.376	0.357	0.307	0.059	0.047	0.15	0.206	0.079	0.063	0.055	-0.01	0.384
17:59:16	0.403	0.399	0.386	0.339	0.223	0.082	0.024	0.008	0.003	0.004	0.006	0	0.465	0.422	0.373	0.279	0.064	0.029	0.018	0.011	0.01	0.011	0.016	0	0.474	0.444	0.373	0.262	0.061	0.03	0.025	0.083	0.051	0.042	0.039	-0.01	0.365	0.38	0.363	0.309	0.061	0.047	0.15	0.206	0.078	0.063	0.055	-0.01	0.385
18:14:16	0.405	0.4	0.388	0.344	0.231	0.082	0.024	0.008	0.003	0.003	0.006	0	0.468	0.428	0.386	0.287	0.066	0.029	0.018	0.011	0.01	0.011	0.015	0	0.476	0.447	0.384	0.27	0.073	0.031	0.025	0.082	0.051	0.042	0.039	-0.01	0.368	0.377	0.367	0.315	0.063	0.047	0.149	0.206	0.078	0.063	0.055	-0.01	0.386
Average
Time	A1	A2	A3	A4	A5	A6	A7	A8	A9	A10	A11	A12	B1	B2	B3	B4	B5	B6	B7	B8	B9	B10	B11	B12	C1	C2	C3	C4	C5	C6	C7	C8	C9	C10	C11	C12	D1	D2	D3	D4	D5	D6	D7	D8	D9	D10	D11	D12	E1
00:14:16	0.052	0.0486667	0.048	0.0476667	0.0483333	0.044	0.0466667	0.0473333	0.047	0.046	0.0453333	0	0.0473333	0.0486667	0.0473333	0.049	0.05	0.0426667	0.0473333	0.0503333	0.0463333	0.046	0.0423333	0.001	0.048	0.0473333	0.0483333	0.048	0.048	0.0403333	0.0463333	0.0486667	0.0446667	0.044	0.0406667	0	0.048	0.0473333	0.0493333	0.048	0.0486667	0.0436667	0.048	0.047	0.045	0.044	0.042	0	0.0463333
00:29:16	0.061	0.0556667	0.055	0.054	0.0546667	0.05	0.051	0.0506667	0.0473333	0.046	0.045	0	0.0603333	0.0596667	0.0573333	0.0583333	0.0586667	0.0503333	0.055	0.0533333	0.0493333	0.048	0.0443333	0.000333333	0.0633333	0.061	0.0603333	0.058	0.059	0.0513333	0.056	0.0553333	0.0493333	0.046	0.0423333	0	0.067	0.0623333	0.062	0.0596667	0.0596667	0.0536667	0.0573333	0.0536667	0.0483333	0.045	0.043	0	0.0636667
00:44:16	0.076	0.067	0.0663333	0.0656667	0.0656667	0.059	0.0603333	0.058	0.0516667	0.048	0.046	0	0.0813333	0.0813333	0.0783333	0.0766667	0.076	0.0656667	0.0693333	0.0653333	0.0576667	0.0533333	0.0463333	0.000333333	0.0943333	0.0896667	0.0853333	0.0773333	0.0733333	0.0676667	0.075	0.0693333	0.057	0.0526667	0.0486667	0	0.0996667	0.0893333	0.0866667	0.0816667	0.0786667	0.0706667	0.073	0.0673333	0.057	0.051	0.049	0	0.0966667
00:59:16	0.0743333	0.0703333	0.0736667	0.0763333	0.0756667	0.0703333	0.0713333	0.064	0.056	0.049	0.046	0	0.0886667	0.0906667	0.0913333	0.0906667	0.0883333	0.076	0.082	0.0743333	0.0626667	0.0566667	0.0516667	0.000333333	0.116667	0.113333	0.109667	0.103	0.098	0.089	0.0953333	0.0856667	0.068	0.0596667	0.0563333	0	0.124	0.119333	0.109333	0.107	0.0993333	0.0926667	0.096	0.0856667	0.0683333	0.0603333	0.0543333	0	0.130667
01:14:16	0.0586667	0.0476667	0.049	0.056	0.0713333	0.0746667	0.075	0.0703333	0.0596667	0.055	0.05	0	0.058	0.06	0.067	0.0746667	0.0853333	0.0836667	0.0893333	0.0836667	0.0686667	0.0636667	0.057	0.000333333	0.124	0.129333	0.121667	0.123333	0.117	0.107	0.116	0.101333	0.0803333	0.08	0.062	0	0.147	0.148667	0.135667	0.126667	0.125	0.116	0.119333	0.107	0.0833333	0.0696667	0.064	0	0.152667
01:29:16	0.0526667	0.0403333	0.0396667	0.043	0.0546667	0.066	0.078	0.074	0.063	0.0596667	0.054	0	0.0416667	0.044	0.0456667	0.0506667	0.06	0.0733333	0.09	0.084	0.0713333	0.062	0.0583333	0.000333333	0.118	0.121333	0.116	0.114333	0.114667	0.111667	0.124667	0.118333	0.085	0.0773333	0.0656667	0	0.156	0.148333	0.142	0.135333	0.135667	0.129333	0.132333	0.121333	0.092	0.0756667	0.067	0	0.161667
01:44:16	0.0506667	0.0373333	0.0383333	0.041	0.0476667	0.0586667	0.0716667	0.0783333	0.0653333	0.0606667	0.0563333	0	0.0346667	0.034	0.0373333	0.041	0.0463333	0.0556667	0.0783333	0.0873333	0.0733333	0.062	0.0613333	0.000333333	0.11	0.115	0.110333	0.109	0.104667	0.112667	0.127667	0.122667	0.094	0.0786667	0.0673333	0	0.162667	0.162333	0.150333	0.149	0.145	0.136	0.141	0.133333	0.104333	0.081	0.072	0	0.178667
01:59:16	0.0466667	0.0356667	0.0376667	0.0383333	0.0463333	0.0546667	0.0663333	0.0793333	0.07	0.0623333	0.0586667	0	0.034	0.0316667	0.0336667	0.0366667	0.0413333	0.0456667	0.066	0.0833333	0.0773333	0.0636667	0.0606667	0.000333333	0.094	0.097	0.0933333	0.100667	0.102	0.110333	0.131	0.131667	0.103667	0.0833333	0.0723333	0	0.167	0.156333	0.159667	0.165333	0.154667	0.148333	0.157667	0.144333	0.113333	0.0876667	0.0763333	0	0.206333
02:14:16	0.047	0.036	0.0386667	0.04	0.0486667	0.0556667	0.062	0.0756667	0.074	0.062	0.0603333	0	0.0366667	0.0306667	0.0353333	0.0356667	0.039	0.0383333	0.0576667	0.0773333	0.0816667	0.0643333	0.0636667	0.000333333	0.0803333	0.0763333	0.078	0.0833333	0.0946667	0.113	0.137333	0.138	0.108	0.0883333	0.0763333	0	0.144	0.145333	0.156333	0.161	0.168	0.161333	0.173	0.162	0.122667	0.0933333	0.0806667	0	0.218333
02:29:16	0.051	0.0396667	0.0413333	0.0416667	0.05	0.0556667	0.058	0.0723333	0.0773333	0.0633333	0.0606667	0	0.0376667	0.031	0.0363333	0.037	0.0396667	0.036	0.0533333	0.074	0.0823333	0.0693333	0.0636667	0.000333333	0.0756667	0.069	0.068	0.076	0.084	0.108	0.133	0.143333	0.116333	0.094	0.0806667	0	0.123667	0.128667	0.137	0.155333	0.171	0.170333	0.184	0.175667	0.129667	0.101333	0.0873333	0	0.213667
02:44:16	0.057	0.043	0.0453333	0.044	0.0516667	0.0563333	0.0583333	0.0693333	0.077	0.0653333	0.06	0	0.042	0.031	0.0366667	0.039	0.04	0.0366667	0.0476667	0.0696667	0.086	0.0703333	0.0633333	0.000333333	0.068	0.0633333	0.065	0.0673333	0.072	0.0966667	0.131	0.152	0.122	0.100333	0.086	0	0.106333	0.104667	0.116	0.131667	0.15	0.165	0.192667	0.181333	0.144333	0.106667	0.0913333	0	0.210667
02:59:16	0.0643333	0.047	0.049	0.0466667	0.052	0.0566667	0.058	0.066	0.0756667	0.066	0.0596667	0	0.046	0.0326667	0.038	0.039	0.0393333	0.035	0.045	0.0646667	0.0846667	0.073	0.0663333	0.000333333	0.0743333	0.0626667	0.062	0.0653333	0.0626667	0.0866667	0.124333	0.139667	0.127667	0.105667	0.089	0	0.0956667	0.0926667	0.0993333	0.118667	0.136333	0.151667	0.187667	0.187	0.151	0.112	0.0966667	0	0.196667
03:14:16	0.0713333	0.051	0.0516667	0.049	0.0533333	0.057	0.0586667	0.0626667	0.0716667	0.067	0.0586667	0	0.051	0.0336667	0.0396667	0.0396667	0.039	0.035	0.044	0.0596667	0.0823333	0.0753333	0.0686667	0.000333333	0.0766667	0.062	0.0606667	0.0623333	0.0583333	0.0746667	0.114667	0.143333	0.130667	0.110333	0.091	0	0.0956667	0.0863333	0.0926667	0.106	0.121333	0.142667	0.189333	0.192667	0.158333	0.118333	0.100667	0	0.180333
03:29:16	0.079	0.0533333	0.0533333	0.05	0.0533333	0.0566667	0.0576667	0.059	0.0666667	0.0666667	0.0583333	0	0.0576667	0.036	0.0403333	0.039	0.0376667	0.0343333	0.044	0.0563333	0.082	0.0746667	0.0703333	0.000333333	0.0793333	0.0636667	0.0606667	0.0603333	0.0556667	0.0636667	0.107	0.139	0.133	0.114333	0.0923333	-0.00333333	0.0923333	0.083	0.087	0.098	0.106333	0.131	0.183667	0.189333	0.160667	0.122667	0.104333	-0.00333333	0.169333
03:44:16	0.088	0.0553333	0.055	0.051	0.054	0.056	0.057	0.056	0.0623333	0.065	0.059	0	0.0643333	0.0383333	0.0423333	0.0393333	0.0386667	0.0336667	0.0423333	0.0526667	0.0786667	0.0753333	0.0713333	0.000333333	0.0873333	0.066	0.0623333	0.0613333	0.0546667	0.0596667	0.101667	0.136667	0.132333	0.115667	0.0956667	0	0.0963333	0.0826667	0.087	0.0953333	0.0996667	0.122667	0.184667	0.193667	0.168333	0.122667	0.107333	0	0.161
03:59:16	0.0956667	0.0583333	0.0563333	0.0516667	0.054	0.0556667	0.0556667	0.0533333	0.0573333	0.0626667	0.0593333	0	0.0716667	0.043	0.0436667	0.0406667	0.0383333	0.0343333	0.0413333	0.0496667	0.075	0.075	0.073	0.000333333	0.094	0.0693333	0.061	0.0613333	0.052	0.0586667	0.0946667	0.136	0.132667	0.117667	0.097	0	0.0986667	0.0836667	0.0863333	0.0943333	0.0963333	0.117	0.185	0.196333	0.172	0.124	0.108667	0	0.158
04:14:16	0.102333	0.0646667	0.0573333	0.0513333	0.054	0.0553333	0.0546667	0.0506667	0.0526667	0.0596667	0.0603333	0	0.0796667	0.0463333	0.0456667	0.041	0.039	0.0336667	0.04	0.047	0.0706667	0.0736667	0.0736667	0.000333333	0.101667	0.0723333	0.0616667	0.0603333	0.052	0.0543333	0.0896667	0.133667	0.130667	0.119	0.0986667	0	0.103	0.086	0.0846667	0.0923333	0.0936667	0.112667	0.187	0.201	0.174	0.124667	0.109	0	0.163
04:29:16	0.107667	0.0693333	0.0583333	0.052	0.0543333	0.0553333	0.0523333	0.0486667	0.0476667	0.056	0.0603333	0	0.0883333	0.0526667	0.047	0.0416667	0.0386667	0.0343333	0.0396667	0.0453333	0.0666667	0.0713333	0.073	0.000333333	0.11	0.0746667	0.0633333	0.0606667	0.0513333	0.0516667	0.085	0.132667	0.132333	0.118667	0.0996667	0	0.109667	0.091	0.0846667	0.0926667	0.0923333	0.109333	0.19	0.205333	0.175667	0.125	0.109	0	0.162667
04:44:16	0.113333	0.0723333	0.0593333	0.052	0.055	0.055	0.0513333	0.0463333	0.044	0.053	0.06	0	0.0976667	0.058	0.0496667	0.042	0.0393333	0.034	0.0393333	0.0443333	0.0626667	0.07	0.072	0.000333333	0.12	0.0806667	0.0646667	0.0626667	0.0496667	0.0503333	0.0813333	0.130667	0.13	0.118333	0.0996667	0	0.116	0.0916667	0.087	0.093	0.0903333	0.105333	0.192333	0.209667	0.176	0.124	0.109	0	0.166
04:59:16	0.12	0.0756667	0.06	0.0526667	0.0553333	0.055	0.0503333	0.044	0.04	0.05	0.0606667	0	0.110333	0.066	0.0513333	0.043	0.0393333	0.034	0.0393333	0.041	0.059	0.068	0.0703333	0.000333333	0.128667	0.086	0.0666667	0.0626667	0.0493333	0.0473333	0.078	0.129667	0.128667	0.117	0.1	0	0.123667	0.0946667	0.089	0.094	0.089	0.101667	0.193667	0.213667	0.175667	0.121333	0.108	0	0.166667
05:14:16	0.127333	0.0796667	0.0613333	0.0526667	0.0553333	0.055	0.049	0.042	0.037	0.0466667	0.0606667	0	0.122333	0.0716667	0.0526667	0.0433333	0.0393333	0.034	0.039	0.0403333	0.056	0.0656667	0.0683333	0.000333333	0.141333	0.09	0.0676667	0.0623333	0.049	0.045	0.0753333	0.128333	0.126	0.115	0.0996667	0	0.131	0.098	0.0913333	0.0963333	0.087	0.0993333	0.195	0.216	0.175333	0.120333	0.107	0	0.172667
05:29:16	0.135333	0.0843333	0.063	0.053	0.0556667	0.0553333	0.048	0.0393333	0.0336667	0.044	0.0596667	0	0.130333	0.0833333	0.055	0.044	0.0393333	0.0343333	0.0383333	0.039	0.052	0.0633333	0.0666667	0.000333333	0.153333	0.0993333	0.0693333	0.0633333	0.0483333	0.0433333	0.073	0.127	0.123333	0.113	0.0993333	0	0.137333	0.101	0.095	0.0956667	0.086	0.097	0.196333	0.217667	0.177	0.117333	0.105667	0	0.181667
05:44:16	0.143667	0.09	0.065	0.0536667	0.0566667	0.0553333	0.0473333	0.038	0.0313333	0.041	0.0583333	0	0.144333	0.0923333	0.0586667	0.0453333	0.0393333	0.034	0.038	0.0373333	0.0486667	0.061	0.0653333	0.000333333	0.163333	0.115333	0.0716667	0.0646667	0.0473333	0.0416667	0.0706667	0.127	0.120667	0.110333	0.0983333	0	0.144667	0.107	0.101333	0.0953333	0.085	0.095	0.196333	0.218667	0.176	0.115333	0.105	0	0.189333
05:59:16	0.150667	0.096	0.067	0.0543333	0.0566667	0.0556667	0.046	0.0356667	0.0293333	0.0386667	0.057	0	0.155	0.101	0.067	0.0463333	0.04	0.034	0.038	0.0363333	0.0456667	0.0586667	0.0636667	0.000333333	0.169	0.129	0.075	0.064	0.047	0.0403333	0.0676667	0.127	0.117333	0.107667	0.0973333	0	0.152333	0.110333	0.102667	0.0953333	0.0833333	0.0923333	0.196333	0.221333	0.175333	0.112333	0.103	0	0.194333
06:14:16	0.163	0.101333	0.072	0.054	0.057	0.0563333	0.045	0.0336667	0.0266667	0.036	0.0553333	0	0.163	0.110667	0.0726667	0.0473333	0.04	0.0333333	0.0373333	0.0346667	0.043	0.056	0.0616667	0.000333333	0.177667	0.136667	0.081	0.0646667	0.047	0.0396667	0.0656667	0.126667	0.115333	0.105	0.0956667	0	0.157333	0.112	0.104	0.0986667	0.0823333	0.0903333	0.196	0.223667	0.174	0.11	0.101667	0	0.201
06:29:16	0.168667	0.108667	0.0763333	0.0556667	0.0573333	0.0563333	0.0443333	0.0323333	0.0256667	0.0336667	0.054	0	0.171667	0.12	0.08	0.049	0.0403333	0.0333333	0.0376667	0.034	0.0406667	0.0536667	0.06	0.000333333	0.184	0.146	0.0883333	0.065	0.0463333	0.0383333	0.063	0.126	0.112667	0.103	0.0943333	0	0.165333	0.116	0.105333	0.101333	0.0813333	0.0883333	0.195333	0.226333	0.172333	0.107667	0.0996667	0	0.207667
06:44:16	0.175333	0.115667	0.084	0.0563333	0.0576667	0.0566667	0.0436667	0.0306667	0.0236667	0.031	0.0523333	0	0.183	0.131	0.084	0.051	0.0406667	0.0336667	0.037	0.0333333	0.0393333	0.0516667	0.058	0.000333333	0.19	0.159333	0.0913333	0.0663333	0.046	0.0376667	0.0603333	0.125333	0.109667	0.1	0.093	0	0.170667	0.123	0.106333	0.103333	0.0796667	0.0856667	0.194667	0.228667	0.170333	0.105333	0.0983333	0	0.212333
06:59:16	0.183	0.123	0.09	0.057	0.0576667	0.0566667	0.0423333	0.0293333	0.0223333	0.0286667	0.0506667	0	0.192	0.140667	0.0853333	0.0533333	0.0403333	0.0333333	0.036	0.0323333	0.037	0.0486667	0.0553333	0.000333333	0.196	0.175	0.095	0.0673333	0.046	0.036	0.058	0.123667	0.106667	0.098	0.0913333	-0.00333333	0.178667	0.137	0.106333	0.104	0.0776667	0.0826667	0.194	0.231333	0.169	0.103	0.0963333	-0.00333333	0.220333
07:14:16	0.186	0.129667	0.0953333	0.059	0.058	0.0573333	0.0416667	0.028	0.0213333	0.0266667	0.0496667	0	0.199333	0.146	0.0906667	0.0576667	0.041	0.033	0.036	0.0316667	0.0356667	0.047	0.054	0.000333333	0.206	0.183333	0.0996667	0.0686667	0.046	0.036	0.0556667	0.123333	0.104667	0.0956667	0.0893333	0	0.186667	0.150667	0.110333	0.105	0.0763333	0.0806667	0.195	0.235	0.167667	0.102	0.0946667	0	0.226667
07:29:16	0.191667	0.135667	0.101	0.061	0.0583333	0.057	0.0406667	0.0263333	0.0196667	0.0243333	0.048	0	0.203667	0.153333	0.095	0.0653333	0.0413333	0.0326667	0.0353333	0.0306667	0.0343333	0.0446667	0.0516667	0.000333333	0.215333	0.193333	0.100667	0.0713333	0.0456667	0.0353333	0.0536667	0.122	0.101667	0.0926667	0.0873333	-0.00333333	0.193	0.163667	0.114	0.104667	0.0753333	0.0783333	0.194667	0.237333	0.165333	0.0996667	0.0926667	-0.00333333	0.234667
07:44:16	0.198	0.142333	0.107333	0.064	0.0586667	0.0576667	0.04	0.025	0.0193333	0.023	0.0473333	0	0.210667	0.164333	0.102	0.0703333	0.042	0.033	0.0353333	0.0306667	0.0326667	0.0433333	0.05	0.000333333	0.223667	0.198667	0.104667	0.076	0.046	0.0353333	0.052	0.121333	0.0993333	0.0903333	0.086	0	0.197333	0.169	0.117333	0.109	0.0743333	0.0763333	0.195	0.239333	0.164	0.0976667	0.091	0	0.239
07:59:16	0.202333	0.147	0.111667	0.0663333	0.0586667	0.058	0.0396667	0.0236667	0.018	0.0216667	0.0466667	0	0.214333	0.175667	0.106	0.0753333	0.0426667	0.0326667	0.035	0.03	0.0316667	0.0413333	0.048	0.000333333	0.228667	0.204667	0.107333	0.0813333	0.0463333	0.035	0.0506667	0.121	0.097	0.088	0.0836667	0	0.204333	0.174333	0.12	0.110333	0.074	0.0756667	0.195	0.240333	0.162333	0.0956667	0.0896667	0	0.242667
08:14:16	0.208333	0.152333	0.117	0.069	0.059	0.0576667	0.0383333	0.022	0.0166667	0.02	0.045	0	0.223	0.188667	0.109	0.0776667	0.0426667	0.0326667	0.0346667	0.0293333	0.0303333	0.039	0.0456667	0.000333333	0.235667	0.21	0.111667	0.087	0.046	0.0343333	0.0483333	0.119667	0.0943333	0.0853333	0.0813333	-0.00333333	0.21	0.181333	0.123667	0.112667	0.0723333	0.0736667	0.194667	0.241	0.160333	0.0933333	0.0873333	-0.00333333	0.247333
08:29:16	0.214333	0.159667	0.124333	0.0756667	0.059	0.0583333	0.0376667	0.0213333	0.016	0.019	0.0446667	0	0.229333	0.197333	0.110667	0.0813333	0.044	0.033	0.0343333	0.0283333	0.0296667	0.038	0.0446667	0.000333333	0.240333	0.217333	0.115	0.0903333	0.0466667	0.035	0.0476667	0.119333	0.0923333	0.083	0.08	-0.00333333	0.215333	0.186667	0.129667	0.116667	0.0723333	0.073	0.194667	0.243667	0.159	0.092	0.086	0	0.252333
08:44:16	0.220667	0.166667	0.130333	0.082	0.0596667	0.0583333	0.037	0.02	0.016	0.018	0.0436667	0	0.237333	0.208	0.115	0.0856667	0.045	0.033	0.0346667	0.028	0.0286667	0.0366667	0.0426667	0.000333333	0.248	0.222	0.123	0.0926667	0.0466667	0.0346667	0.046	0.118333	0.09	0.0806667	0.0776667	-0.00333333	0.221	0.187333	0.139333	0.119667	0.0723333	0.0716667	0.194667	0.245333	0.156667	0.0896667	0.084	0	0.255333
08:59:16	0.229333	0.171	0.136333	0.0873333	0.0596667	0.0583333	0.0363333	0.019	0.015	0.017	0.0426667	0	0.248	0.214667	0.119	0.09	0.0463333	0.033	0.034	0.0276667	0.0276667	0.035	0.041	0.000333333	0.256667	0.230667	0.133333	0.0953333	0.047	0.0343333	0.045	0.117667	0.0876667	0.0786667	0.0753333	-0.00333333	0.23	0.198667	0.151333	0.121333	0.0723333	0.0706667	0.194667	0.247	0.154667	0.0876667	0.0823333	0	0.261333
09:14:16	0.236333	0.176333	0.142	0.091	0.06	0.0583333	0.0356667	0.0183333	0.0143333	0.016	0.0426667	0	0.259667	0.219667	0.125	0.0946667	0.0486667	0.0326667	0.034	0.027	0.027	0.034	0.0396667	0.000333333	0.264	0.237667	0.152333	0.1	0.0476667	0.034	0.0443333	0.116667	0.086	0.0756667	0.0736667	-0.00333333	0.234667	0.205667	0.167	0.122667	0.0723333	0.07	0.194667	0.247667	0.153	0.0856667	0.0806667	0	0.267
09:29:16	0.243667	0.183667	0.148	0.0943333	0.0603333	0.058	0.0346667	0.0173333	0.0136667	0.015	0.0413333	0	0.264667	0.225667	0.132	0.0996667	0.0523333	0.0323333	0.033	0.0256667	0.0253333	0.032	0.0376667	0.000333333	0.271	0.243667	0.168	0.100667	0.0476667	0.0343333	0.0426667	0.115667	0.084	0.0736667	0.071	-0.00333333	0.241	0.212	0.173667	0.127	0.0733333	0.0693333	0.194667	0.248	0.151	0.0833333	0.0786667	-0.00333333	0.271667
09:44:16	0.250333	0.192667	0.154	0.0983333	0.0613333	0.0583333	0.0346667	0.017	0.0136667	0.0146667	0.041	0	0.274667	0.233333	0.144667	0.105333	0.0556667	0.033	0.0336667	0.026	0.0246667	0.0306667	0.0366667	0.000333333	0.280333	0.253333	0.175	0.102333	0.0486667	0.0346667	0.042	0.115	0.0826667	0.0716667	0.069	-0.00333333	0.249667	0.219667	0.181	0.131	0.0746667	0.0693333	0.195	0.248667	0.149333	0.0816667	0.0776667	0	0.273333
09:59:16	0.257	0.201	0.156667	0.103	0.062	0.0586667	0.0343333	0.0163333	0.013	0.0143333	0.04	0	0.281333	0.241333	0.156	0.113333	0.0576667	0.033	0.0333333	0.0253333	0.024	0.029	0.035	0.000333333	0.289667	0.260333	0.183333	0.105333	0.0503333	0.0346667	0.041	0.114333	0.0806667	0.0696667	0.067	-0.00333333	0.255667	0.228	0.189	0.137	0.077	0.0683333	0.195333	0.249	0.147667	0.0803333	0.0756667	0	0.280667
10:14:16	0.264667	0.21	0.161333	0.107333	0.0626667	0.059	0.0336667	0.0156667	0.0126667	0.013	0.0396667	0	0.291	0.247333	0.169667	0.119333	0.06	0.033	0.0333333	0.025	0.023	0.0276667	0.0336667	0.000333333	0.298	0.266667	0.189333	0.108667	0.0513333	0.0346667	0.0403333	0.113	0.079	0.0673333	0.0646667	-0.00333333	0.259667	0.234667	0.194333	0.141	0.0796667	0.0683333	0.195667	0.249	0.146	0.0783333	0.0743333	0	0.286667
10:29:16	0.274	0.22	0.165333	0.113	0.064	0.0593333	0.0336667	0.0156667	0.0126667	0.0126667	0.0383333	0	0.300333	0.253333	0.178	0.122333	0.0633333	0.033	0.033	0.0243333	0.0223333	0.0266667	0.032	0.000333333	0.305333	0.274	0.198	0.110667	0.0536667	0.0346667	0.0396667	0.112667	0.0773333	0.0656667	0.0626667	-0.00333333	0.267667	0.246333	0.199667	0.148333	0.0846667	0.068	0.195667	0.249333	0.144667	0.077	0.0726667	0	0.291
10:44:16	0.280333	0.23	0.171667	0.116667	0.0646667	0.0593333	0.0333333	0.015	0.0126667	0.0123333	0.0383333	0	0.308667	0.262333	0.192667	0.126333	0.0663333	0.033	0.033	0.024	0.0213333	0.025	0.0306667	0.000333333	0.314333	0.281	0.205	0.116	0.0556667	0.0346667	0.039	0.111667	0.0756667	0.064	0.0606667	-0.00333333	0.273667	0.249667	0.207333	0.157	0.088	0.0676667	0.195667	0.25	0.143	0.0756667	0.0716667	0	0.295
10:59:16	0.286	0.242	0.176667	0.121667	0.0656667	0.059	0.0326667	0.015	0.0123333	0.012	0.0376667	0	0.316333	0.273	0.195333	0.131333	0.0703333	0.0333333	0.0326667	0.0236667	0.0206667	0.024	0.0296667	0.000333333	0.323	0.282333	0.210667	0.119667	0.058	0.0353333	0.038	0.110667	0.0743333	0.0623333	0.059	-0.00333333	0.278667	0.262333	0.213	0.169667	0.091	0.0676667	0.195667	0.25	0.142	0.0743333	0.0703333	0	0.298667
11:14:16	0.292667	0.248667	0.183667	0.126667	0.067	0.059	0.0326667	0.0146667	0.012	0.0113333	0.0373333	0	0.325333	0.280667	0.205333	0.137	0.0723333	0.033	0.0326667	0.023	0.0196667	0.023	0.0283333	0.000333333	0.332	0.288667	0.216333	0.123333	0.06	0.0353333	0.037	0.11	0.0733333	0.0606667	0.057	-0.00333333	0.284333	0.268667	0.217333	0.178667	0.093	0.0673333	0.195667	0.249333	0.140333	0.073	0.069	0	0.306667
11:29:16	0.303333	0.255	0.192	0.133333	0.0683333	0.0593333	0.032	0.014	0.0116667	0.0113333	0.0366667	0	0.335667	0.288667	0.214333	0.146333	0.0766667	0.033	0.033	0.0226667	0.0193333	0.0216667	0.027	0.000333333	0.340667	0.306667	0.221667	0.131	0.0616667	0.0353333	0.0363333	0.109	0.0716667	0.059	0.055	-0.00333333	0.291667	0.274667	0.224333	0.190333	0.0953333	0.0666667	0.195667	0.249667	0.139	0.072	0.0676667	0	0.309333
11:44:16	0.304333	0.262	0.200667	0.137333	0.0696667	0.0586667	0.032	0.014	0.0116667	0.011	0.0363333	0	0.344333	0.295	0.225667	0.153333	0.0806667	0.033	0.0323333	0.0226667	0.0186667	0.021	0.026	0.000333333	0.347667	0.311667	0.234	0.136	0.0636667	0.035	0.0356667	0.108667	0.0706667	0.0576667	0.0536667	-0.00333333	0.297667	0.276667	0.235667	0.197	0.098	0.067	0.195333	0.25	0.137333	0.0716667	0.0673333	0	0.313667
11:59:16	0.312	0.268667	0.209667	0.144333	0.0713333	0.0586667	0.0313333	0.0136667	0.0116667	0.0106667	0.0356667	0	0.354667	0.306333	0.234	0.16	0.0836667	0.033	0.0323333	0.0223333	0.018	0.0203333	0.025	0.000333333	0.356333	0.321	0.241333	0.143	0.0656667	0.035	0.035	0.107667	0.0693333	0.056	0.052	-0.00333333	0.303667	0.283667	0.243667	0.205667	0.101	0.0666667	0.194667	0.25	0.136333	0.0706667	0.0663333	-0.00333333	0.319
12:14:16	0.319333	0.275	0.218667	0.149667	0.073	0.0586667	0.0313333	0.0136667	0.0116667	0.0103333	0.0353333	0	0.363	0.314	0.233333	0.168333	0.0886667	0.0333333	0.0323333	0.022	0.0176667	0.02	0.0233333	0.000333333	0.365	0.331	0.253	0.152333	0.0683333	0.0356667	0.0343333	0.107	0.0683333	0.0546667	0.051	-0.00333333	0.311333	0.292667	0.252667	0.215333	0.103667	0.0666667	0.194333	0.25	0.135	0.07	0.0653333	-0.00333333	0.324667
12:29:16	0.325667	0.280667	0.228	0.155333	0.0746667	0.0586667	0.0306667	0.013	0.0113333	0.01	0.035	0	0.370667	0.32	0.238333	0.175333	0.092	0.033	0.0326667	0.0216667	0.017	0.018	0.022	0.000333333	0.370333	0.338667	0.262667	0.161667	0.071	0.0353333	0.0336667	0.105667	0.067	0.0533333	0.049	-0.00333333	0.314333	0.301	0.255667	0.221667	0.106	0.0663333	0.193333	0.249667	0.133333	0.069	0.0643333	-0.00333333	0.328
12:44:16	0.336	0.291333	0.237	0.161	0.0773333	0.0583333	0.0306667	0.0133333	0.0116667	0.0103333	0.035	0	0.378667	0.332333	0.244	0.183333	0.0956667	0.0336667	0.0323333	0.0223333	0.017	0.0183333	0.0216667	0.000333333	0.377667	0.347667	0.27	0.173	0.073	0.0356667	0.0333333	0.105333	0.0666667	0.052	0.0486667	-0.00333333	0.319667	0.312	0.262667	0.229333	0.11	0.0666667	0.193	0.25	0.132667	0.069	0.064	-0.00333333	0.335333
12:59:16	0.340333	0.299	0.245333	0.166333	0.0793333	0.0583333	0.0303333	0.013	0.0116667	0.01	0.0346667	0	0.39	0.344	0.259333	0.191	0.098	0.0336667	0.0323333	0.022	0.017	0.0176667	0.0206667	0.000333333	0.388333	0.352	0.276333	0.181	0.076	0.036	0.033	0.104667	0.066	0.051	0.0476667	-0.00333333	0.327333	0.317	0.269333	0.232333	0.112	0.0666667	0.192667	0.249333	0.131667	0.0686667	0.063	0	0.341667
13:14:16	0.347	0.306667	0.254333	0.171667	0.0823333	0.0583333	0.03	0.013	0.011	0.00966667	0.0346667	0	0.396	0.353667	0.27	0.200333	0.102667	0.034	0.0323333	0.022	0.0166667	0.0173333	0.0203333	0.000333333	0.393333	0.360333	0.285	0.193	0.0776667	0.036	0.0323333	0.104	0.0646667	0.0503333	0.047	-0.00333333	0.333	0.324667	0.277333	0.239	0.117	0.0666667	0.191667	0.249333	0.130667	0.068	0.0626667	-0.00333333	0.344667
13:29:16	0.353667	0.314	0.263333	0.177667	0.085	0.0583333	0.0296667	0.013	0.011	0.00966667	0.035	0	0.401	0.358	0.277	0.21	0.106	0.0346667	0.0326667	0.0216667	0.0163333	0.017	0.0193333	0.000333333	0.400667	0.365	0.292667	0.200667	0.0816667	0.036	0.032	0.103333	0.064	0.0493333	0.0463333	-0.00333333	0.334333	0.332333	0.287333	0.248667	0.115	0.0666667	0.191333	0.248667	0.129333	0.0676667	0.0623333	-0.00333333	0.350333
13:44:16	0.36	0.320333	0.272	0.187	0.088	0.058	0.0293333	0.013	0.011	0.00966667	0.0346667	0	0.410667	0.369333	0.284333	0.219	0.111667	0.035	0.0323333	0.0216667	0.016	0.0166667	0.019	0.000333333	0.407667	0.371667	0.300667	0.208	0.086	0.037	0.0316667	0.102667	0.0633333	0.0486667	0.0456667	-0.00333333	0.342667	0.341	0.294333	0.255667	0.118333	0.0673333	0.190333	0.248333	0.128333	0.0676667	0.062	-0.00333333	0.354333
13:59:16	0.368	0.33	0.277667	0.194333	0.0913333	0.0576667	0.0286667	0.013	0.011	0.00966667	0.0346667	0	0.417333	0.370667	0.293333	0.225667	0.113	0.0353333	0.0323333	0.0216667	0.016	0.0163333	0.0183333	0.000333333	0.415667	0.379	0.308	0.215667	0.089	0.037	0.0316667	0.102	0.0626667	0.048	0.0453333	-0.00333333	0.349667	0.350333	0.299	0.259667	0.121667	0.0673333	0.189667	0.247667	0.127	0.0666667	0.0613333	-0.00333333	0.358333
14:14:16	0.373	0.337	0.286	0.201333	0.0963333	0.0576667	0.0283333	0.013	0.011	0.00933333	0.035	0	0.426667	0.383333	0.302333	0.235333	0.118333	0.036	0.032	0.0216667	0.016	0.016	0.0176667	0.000333333	0.423667	0.388667	0.317333	0.223667	0.0903333	0.037	0.0313333	0.101333	0.062	0.047	0.0446667	-0.00333333	0.354	0.357667	0.311333	0.269	0.125667	0.068	0.189	0.247	0.126667	0.0666667	0.0613333	-0.00333333	0.363333
14:29:16	0.378667	0.342333	0.293667	0.207667	0.102667	0.0573333	0.0276667	0.0126667	0.011	0.00933333	0.0356667	0	0.428333	0.398	0.312	0.241667	0.122333	0.0366667	0.0323333	0.0216667	0.0163333	0.0156667	0.0173333	0.000333333	0.426667	0.394	0.322	0.233333	0.0916667	0.0376667	0.0313333	0.101	0.0613333	0.0466667	0.0443333	-0.00333333	0.357	0.365	0.317333	0.277667	0.129667	0.0683333	0.188333	0.246667	0.125667	0.0663333	0.061	-0.00333333	0.366333
14:44:16	0.384667	0.349333	0.296333	0.214	0.108333	0.0573333	0.0276667	0.0123333	0.011	0.00933333	0.0356667	0	0.435667	0.402	0.322	0.249333	0.124333	0.0373333	0.0323333	0.0216667	0.016	0.0153333	0.017	0.000333333	0.433333	0.406333	0.334333	0.236667	0.0956667	0.038	0.0313333	0.1	0.0606667	0.046	0.0436667	-0.00333333	0.363	0.368	0.324667	0.281333	0.13	0.0686667	0.187333	0.246333	0.125	0.066	0.061	-0.00333333	0.372333
14:59:16	0.388333	0.353	0.302	0.22	0.114333	0.0576667	0.027	0.0123333	0.011	0.00933333	0.0356667	0	0.441	0.409	0.328667	0.259667	0.126	0.038	0.0323333	0.0216667	0.016	0.015	0.0166667	0.000333333	0.439333	0.41	0.344	0.246667	0.098	0.038	0.031	0.0993333	0.06	0.0456667	0.0433333	-0.00333333	0.366333	0.375	0.330667	0.287333	0.132	0.069	0.186333	0.245333	0.123667	0.066	0.0606667	-0.00333333	0.375667
15:14:16	0.392	0.362	0.309333	0.227667	0.119333	0.057	0.0266667	0.0123333	0.011	0.00933333	0.036	0	0.443667	0.416333	0.338	0.268	0.133333	0.039	0.0326667	0.0216667	0.0156667	0.015	0.0163333	0.000333333	0.442333	0.418667	0.353333	0.256333	0.0996667	0.0386667	0.031	0.0986667	0.0596667	0.0453333	0.043	-0.00333333	0.37	0.381333	0.342	0.295333	0.138333	0.07	0.185333	0.245	0.123	0.0656667	0.0603333	-0.00333333	0.381333
15:29:16	0.398333	0.367	0.319333	0.233333	0.122333	0.0573333	0.0263333	0.0123333	0.011	0.00933333	0.0366667	0	0.454	0.424333	0.349667	0.273333	0.133667	0.04	0.0326667	0.0216667	0.016	0.015	0.016	0.000333333	0.447667	0.424333	0.363667	0.263333	0.102667	0.039	0.0313333	0.0983333	0.059	0.0446667	0.0433333	-0.00333333	0.377333	0.386	0.345	0.301667	0.141667	0.0706667	0.185	0.244	0.122333	0.0653333	0.0603333	-0.00333333	0.383333
15:44:16	0.403	0.373333	0.324333	0.241667	0.128333	0.0566667	0.026	0.0123333	0.011	0.00933333	0.0366667	0	0.458333	0.435333	0.358667	0.281667	0.141333	0.042	0.032	0.0216667	0.0156667	0.015	0.016	0.000333333	0.452	0.429667	0.369667	0.271333	0.106333	0.0396667	0.031	0.0976667	0.0583333	0.0443333	0.0426667	-0.00333333	0.381	0.393333	0.353333	0.307	0.144	0.0713333	0.183667	0.243667	0.122	0.065	0.0596667	-0.00333333	0.389667
15:59:16	0.407333	0.377667	0.330333	0.248	0.134	0.0566667	0.0256667	0.0123333	0.011	0.00933333	0.037	0	0.465	0.439	0.363333	0.290333	0.143667	0.044	0.0323333	0.0216667	0.0156667	0.015	0.0156667	0.000333333	0.458	0.434667	0.376	0.280333	0.108333	0.04	0.0313333	0.0973333	0.058	0.044	0.0426667	-0.00333333	0.382	0.397333	0.359667	0.315	0.147667	0.0723333	0.183333	0.242667	0.121	0.065	0.0596667	-0.00333333	0.392
16:14:16	0.409	0.382	0.334333	0.254	0.139333	0.0566667	0.0253333	0.0123333	0.011	0.009	0.037	0	0.466333	0.446	0.369333	0.298667	0.148	0.044	0.0323333	0.0216667	0.0156667	0.0143333	0.0156667	0.000333333	0.461333	0.441667	0.383333	0.286	0.111333	0.0403333	0.0313333	0.097	0.0573333	0.044	0.0426667	-0.00333333	0.389333	0.402333	0.364667	0.320667	0.151333	0.0736667	0.182667	0.242	0.120667	0.0646667	0.0593333	-0.00333333	0.395333
16:29:16	0.414667	0.389333	0.340667	0.260333	0.145667	0.0566667	0.0246667	0.0123333	0.011	0.00933333	0.0376667	0	0.472333	0.451	0.377667	0.306	0.151333	0.046	0.0323333	0.0216667	0.0156667	0.0146667	0.0156667	0.000333333	0.462	0.442667	0.391	0.294	0.114333	0.041	0.0313333	0.0963333	0.057	0.044	0.0423333	-0.00333333	0.393	0.406	0.375333	0.327333	0.154	0.075	0.181667	0.241333	0.12	0.0646667	0.0593333	-0.00333333	0.403333
16:44:16	0.416333	0.395667	0.347667	0.266333	0.152	0.0566667	0.0246667	0.0123333	0.011	0.009	0.0376667	0	0.479333	0.458667	0.383333	0.313667	0.158667	0.0483333	0.0326667	0.0213333	0.016	0.0143333	0.015	0.000333333	0.471667	0.448667	0.397333	0.3	0.118	0.0416667	0.0316667	0.0956667	0.0563333	0.0433333	0.042	-0.00333333	0.4	0.410667	0.378333	0.334667	0.16	0.078	0.181	0.240667	0.119333	0.0646667	0.0593333	-0.00333333	0.407
16:59:16	0.418667	0.399667	0.356333	0.273333	0.157	0.057	0.024	0.0123333	0.011	0.00933333	0.0376667	0	0.482333	0.462667	0.394667	0.321	0.164667	0.0513333	0.0326667	0.0216667	0.016	0.0143333	0.015	0.000333333	0.474333	0.455	0.403667	0.308	0.122667	0.0423333	0.0313333	0.0953333	0.0556667	0.0433333	0.042	-0.00333333	0.4	0.415333	0.388333	0.344333	0.162333	0.0826667	0.18	0.24	0.119	0.0646667	0.059	-0.00333333	0.408
17:14:16	0.422667	0.404	0.359667	0.279333	0.164	0.0573333	0.0236667	0.0123333	0.011	0.00933333	0.0383333	0	0.486667	0.468667	0.405	0.326	0.171333	0.0533333	0.0323333	0.0216667	0.0163333	0.014	0.015	0.000333333	0.477333	0.459	0.408667	0.314667	0.127	0.0433333	0.0316667	0.0943333	0.0553333	0.0433333	0.042	-0.00333333	0.404333	0.418667	0.394	0.35	0.169	0.085	0.179333	0.24	0.118667	0.0643333	0.059	-0.00333333	0.410667
17:29:16	0.425667	0.41	0.362667	0.284667	0.17	0.057	0.0236667	0.0123333	0.011	0.009	0.0383333	0	0.488667	0.471333	0.405667	0.335	0.178	0.055	0.0326667	0.0213333	0.016	0.014	0.015	0.000333333	0.479	0.461333	0.415667	0.320333	0.130333	0.0443333	0.0316667	0.0936667	0.0546667	0.0433333	0.0423333	-0.00333333	0.408	0.422667	0.396333	0.356	0.173667	0.0886667	0.178667	0.239	0.118333	0.0646667	0.059	-0.00333333	0.414
17:44:16	0.427667	0.410667	0.369	0.289	0.176333	0.0573333	0.0226667	0.0123333	0.011	0.00833333	0.0383333	0	0.493667	0.478	0.417333	0.343333	0.183	0.0573333	0.033	0.0216667	0.016	0.014	0.015	0.000333333	0.483	0.462	0.42	0.327667	0.134	0.0456667	0.0316667	0.0933333	0.054	0.0433333	0.0423333	-0.00333333	0.412667	0.422333	0.402333	0.360667	0.176333	0.0906667	0.178	0.238667	0.118	0.0643333	0.059	-0.00333333	0.416667
17:59:16	0.431667	0.417	0.373667	0.294333	0.182667	0.0576667	0.0223333	0.0123333	0.011	0.009	0.0386667	0	0.494333	0.48	0.423667	0.351333	0.188	0.0623333	0.0336667	0.0213333	0.016	0.014	0.015	0.000333333	0.486	0.467333	0.428667	0.334667	0.138667	0.047	0.0316667	0.0926667	0.0533333	0.0433333	0.0423333	-0.00333333	0.414333	0.428	0.405667	0.368333	0.183333	0.0946667	0.177667	0.238	0.117333	0.064	0.059	-0.00333333	0.417667
18:14:16	0.434333	0.416667	0.375	0.3	0.188333	0.058	0.0223333	0.0123333	0.011	0.009	0.039	0	0.496667	0.484667	0.427667	0.360667	0.193667	0.0633333	0.034	0.0216667	0.016	0.014	0.0146667	0.000333333	0.491	0.473667	0.434667	0.345	0.146333	0.0493333	0.0323333	0.092	0.053	0.043	0.0423333	-0.00333333	0.418667	0.429333	0.412	0.374333	0.188333	0.096	0.176667	0.238	0.117	0.0643333	0.059	-0.00333333	0.420667
[truncated: 240 more columns]

[truncated: 54 more sheets: Fig.2.C, Fig.2.D, Fig.2.E, Fig.2.F, Fig.2.G, Fig.2.H, Fig.2.I, Fig.3.A, Fig.3.B, Fig.3.C, Fig.3.D, Fig.3.E, Fig.3.F., Fig.4.A, Fig.4.B, Fig.4.C, Fig.4.D, Fig.4.E and F, Fig.4.G, Fig.4.H …]
